# Supplementary material for: Parasite-host ecology: the limited impacts of an intimate enemy on host microbiomes
Source: Anim Microbiome. 2020 Nov 16;2:42. doi: 10.1186/s42523-020-00061-5 (PMC7807496; doi:10.1186/s42523-020-00061-5)
Supplement: Supplementary file 1 — Additional file 1. Type (outplant vs natural colony), location (basal, distal, or scar), and sequencing read count statistics of samples used to assess microbiome composition by Illumina 16S rRNA gene sequencing. Raw counts of paired end sequences per sample (column D) are shown relative to counts after trimming with TrimGalore (column E), after paired-end read merging (column F), and after assignment to an exact sequence variant (ESV) table filtered to remove sequences matching chloroplast and mitochondrial 16S rRNA genes (column G). [file 42523_2020_61_MOESM1_ESM.xlsx]

## Sheet: Table S1
ID	Sample type	Sample location	Paired-end reads post-seq (x2)	Paired-end reads post-trim_galore (x2)	Merged reads post-DADA2 (average ESV length: 229 bp)	Filtered ESV table (Mitochondrial and chloroplast sequences removed)	Observed ESVs (post-rarefaction)
1-B	Outplant	Basal	48995	38425	24803	15076	117
1-D	Outplant	Distal	53903	37955	25953	13919	121
1-S	Outplant	Scar	33603	22840	14746	13851	134
1-WB	Natural colony	Basal	18745	11274	6898	5928
1-WD	Natural colony	Distal	92505	63988	33189	24430	105
1-WS	Natural colony	Scar	59099	35866	21798	19758	219
10-B	Outplant	Basal	23774	18345	13096	7305
10-D	Outplant	Distal	42976	28695	18218	11288	117
10-S	Outplant	Scar	171781	124762	78440	73958	332
10-WB	Natural colony	Basal	40934	28466	18949	16383	95
10-WD	Natural colony	Distal	11963	7168	4537	3285
10-WS	Natural colony	Scar	53796	32499	19392	17839	146
11-B	Outplant	Basal	88375	50671	31634	16433	97
11-S	Outplant	Scar	182830	96510	47181	36046	282
11-WB	Natural colony	Basal	42214	32360	21238	15054	122
11-WD	Natural colony	Distal	27172	17797	10519	8437	60
11-WS	Natural colony	Scar	60913	43816	27272	25324	253
12-B	Outplant	Basal	18074	12653	7686	6838
12-D	Outplant	Distal	26883	17700	10383	7415
12-S	Outplant	Scar	60760	42693	27649	24740	238
12-WD	Natural colony	Distal	36941	26521	18503	9623	68
12-WS	Natural colony	Scar	52546	33053	19474	15361	208
129-B	Outplant	Basal	33451	21569	14257	11711	84
129-D	Outplant	Distal	97534	68763	41208	21906	104
13-B	Outplant	Basal	127464	90245	53284	32420	172
13-D	Outplant	Distal	33695	22170	13797	6978
13-S	Outplant	Scar	34716	26656	18737	16674	133
13-WB	Natural colony	Basal	49148	31663	17815	14490	64
13-WD	Natural colony	Distal	17480	12756	8632	6356
13-WS	Natural colony	Scar	125940	90202	61171	53039	396
14-B	Outplant	Basal	105900	70370	51591	16895	78
14-D	Outplant	Distal	32689	22897	14445	10083	145
14-S	Outplant	Scar	162759	131709	91769	82763	329
14-WB	Natural colony	Basal	46130	33663	21398	14291	276
14-WD	Natural colony	Distal	49407	38273	26534	9110	79
14-WS	Natural colony	Scar	142460	113441	74414	69369	853
143-B	Outplant	Basal	32796	21553	14209	9117	98
143-D	Outplant	Distal	79002	57435	37364	21660	133
15-B	Outplant	Basal	102121	71178	48496	39557	127
15-D	Outplant	Distal	31805	21816	14164	8099	49
15-S	Outplant	Scar	78286	49489	31671	25390	251
15-WB	Natural colony	Basal	30281	19147	11943	9648	99
15-WD	Natural colony	Distal	44195	27984	19401	9944	69
15-WS	Natural colony	Scar	16230	9438	5097	4605
16-WB	Natural colony	Basal	121445	88324	54078	52538	88
16-WD	Natural colony	Distal	119707	89842	53113	51908	24
16-WS	Natural colony	Scar	82568	53475	26884	25937	109
18-B	Outplant	Basal	23957	16372	10410	8912	102
18-D	Outplant	Distal	41772	28496	18533	11737	131
18-S	Outplant	Scar	42061	29417	19458	18582	184
19-B	Outplant	Basal	85464	62060	38790	20605	226
19-D	Outplant	Distal	20208	12393	8013	4500
19-S	Outplant	Scar	33649	24056	14662	14187	146
2-B	Outplant	Basal	109390	69961	44717	39657	207
2-D	Outplant	Distal	47228	33410	22074	11445	90
2-S	Outplant	Scar	22890	15295	8581	8427	126
2-WB	Natural colony	Basal	121887	92239	61160	55475	593
2-WD	Natural colony	Distal	234797	180205	115303	106282	422
2-WS	Natural colony	Scar	63747	42339	23327	22396	540
21-B	Outplant	Basal	29138	20393	13504	8652	59
21-D	Outplant	Distal	29489	21426	13801	9990	105
21-S	Outplant	Scar	32171	20779	12767	10716	135
24-B	Outplant	Basal	45871	30254	21619	14706	126
24-D	Outplant	Distal	36667	25627	17155	11056	55
24-S	Outplant	Scar	21366	14524	9498	8180	128
27-B	Outplant	Basal	23103	16945	11734	6245
27-D	Outplant	Distal	78164	51631	34284	18086	72
27-S	Outplant	Scar	7955	5154	3500	3356
29-B	Outplant	Basal	186137	125094	78950	49781	921
29-D	Outplant	Distal	41071	30343	20246	11832	70
29-S	Outplant	Scar	134917	96413	66367	57486	256
3-WB	Natural colony	Basal	17251	11957	7460	4721
3-WD	Natural colony	Distal	11704	8825	5767	3532
3-WS	Natural colony	Scar	29092	20735	13398	10003	75
30-B	Outplant	Basal	32826	21333	12778	10515	91
30-D	Outplant	Distal	69310	50201	30567	23772	119
30-S	Outplant	Scar	104072	65508	37319	34730	297
31-B	Outplant	Basal	21473	13150	7343	6351
31-D	Outplant	Distal	98052	63236	38304	23234	132
31-S	Outplant	Scar	148861	99247	58909	47751	251
32-B	Outplant	Basal	28940	21572	13821	10489	89
32-D	Outplant	Distal	69310	52455	35752	22639	169
32-S	Outplant	Scar	35066	25428	16357	14723	153
33-B	Outplant	Basal	53811	39087	25233	22580	345
33-D	Outplant	Distal	26852	20328	13549	10454	231
33-S	Outplant	Scar	68639	44073	23955	20700	392
35-B	Outplant	Basal	104681	65776	40466	17436	111
35-D	Outplant	Distal	37109	26441	32680	27940	213
35-S	Outplant	Scar	105733	61789	32680	27940	213
36-B	Outplant	Basal	19781	11828	6328	4758
36-D	Outplant	Distal	65896	41401	24641	17445	80
36-S	Outplant	Scar	201651	133519	75769	71441	344
37-B	Outplant	Basal	53293	32795	20000	11215	77
37-D	Outplant	Distal	38114	25488	16328	12520	58
37-S	Outplant	Scar	58414	41056	25337	22380	341
38-B	Outplant	Basal	76549	55471	38920	32874	204
38-D	Outplant	Distal	44027	30384	20305	11521	147
38-S	Outplant	Scar	86439	56315	34100	32944	401
39-B	Outplant	Basal	47837	36238	26034	18918	286
39-D	Outplant	Distal	89213	66263	41806	28750	199
39-S	Outplant	Scar	106296	73668	49662	47206	302
4-B	Outplant	Basal	13319	8401	5726	2998
4-D	Outplant	Distal	21884	14557	8805	6536
4-S	Outplant	Scar	138193	89660	56553	49212	231
4-WB	Natural colony	Basal	27889	19268	12737	8638	105
4-WD	Natural colony	Distal	33603	21102	11360	9553	128
4-WS	Natural colony	Scar	24140	16206	10282	9271	144
40-B	Outplant	Basal	104940	75557	53308	34306	258
40-D	Outplant	Distal	37429	24763	16758	11104	125
40-S	Outplant	Scar	59297	41269	27849	25590	227
43-B	Outplant	Basal	11795	7534	4799	3399
43-D	Outplant	Distal	76442	55913	33948	20659	85
43-S	Outplant	Scar	47746	34573	22027	18840	292
44-B	Outplant	Basal	27218	18265	13012	7713
44-D	Outplant	Distal	36347	22518	15300	8758	69
44-S	Outplant	Scar	35310	25695	15264	10336	227
46-B	Outplant	Basal	137980	84665	48784	35320	307
46-D	Outplant	Distal	43235	26887	16805	8985	72
46-S	Outplant	Scar	76305	53104	32699	30577	358
48-B	Outplant	Basal	79703	53136	35115	29293	174
48-D	Outplant	Distal	32720	21332	13695	8100	60
48-S	Outplant	Scar	87674	60379	40182	32838	264
49-B	Outplant	Basal	124554	96459	63226	57418	283
49-D	Outplant	Distal	11430	7397	4888	4178
49-S	Outplant	Scar	27431	15359	8194	6872
5-B	Outplant	Basal	36910	29006	19580	14135	89
5-D	Outplant	Distal	35325	22680	15810	12662	54
5-S	Outplant	Scar	232907	153498	93715	85590	594
5-WB	Natural colony	Basal	78652	49633	29073	18753	77
5-WD	Natural colony	Distal	5441	3023	1640	1369
5-WS	Natural colony	Scar	129613	94447	62424	56991	325
50-B	Outplant	Basal	92428	66338	47210	34426	129
50-D	Outplant	Distal	105931	77783	51204	32960	326
50-S	Outplant	Scar	143984	91543	58152	53184	223
51-B	Outplant	Basal	9662	7018	4635	3894
51-D	Outplant	Distal	108110	72561	49005	25116	133
52-B	Outplant	Basal	46069	31533	20089	15309	278
52-D	Outplant	Distal	21381	12379	7920	4370
52-S	Outplant	Scar	163750	120373	75535	73733	664
53-B	Outplant	Basal	90295	61822	37718	12814	62
53-D	Outplant	Distal	11841	6592	4136	2761
53-S	Outplant	Scar	71824	48455	29179	22261	161
54-B	Outplant	Basal	146773	111563	72337	52931	665
54-D	Outplant	Distal	26974	17600	11380	9034	86
54-S	Outplant	Scar	78377	57000	38571	35088	259
55-B	Outplant	Basal	43524	30632	19712	9000	114
55-D	Outplant	Distal	95781	64887	36847	21280	91
55-S	Outplant	Scar	125133	97628	63245	55607	288
56-B	Outplant	Basal	29489	20875	13119	10615	74
56-D	Outplant	Distal	77905	55059	34534	24821	182
56-S	Outplant	Scar	134840	93660	58428	53795	326
57-B	Outplant	Basal	44469	32552	21484	17593	88
57-D	Outplant	Distal	33862	17815	10273	8214	55
57-S	Outplant	Scar	101389	66181	38895	37347	245
58-B	Outplant	Basal	97823	66232	42579	28344	261
58-D	Outplant	Distal	11613	7329	4427	3505
58-S	Outplant	Scar	79810	51596	30986	25832	166
59-B	Outplant	Basal	95629	72922	45141	21342	154
59-D	Outplant	Distal	24018	17553	11261	8002
59-S	Outplant	Scar	181001	130089	84373	69497	240
6-WB	Natural colony	Basal	38922	26642	18564	15549	150
6-WD	Natural colony	Distal	23545	16606	10510	6624
6-WS	Natural colony	Scar	116629	82629	52136	42259	318
60-B	Outplant	Basal	32506	23801	16699	8835	116
60-D	Outplant	Distal	25161	17324	11226	9211	56
62-B	Outplant	Basal	63946	32247	18468	16208	86
62-D	Outplant	Distal	35646	21883	13138	9849	93
64-B	Outplant	Basal	73867	54212	35514	32193	436
64-D	Outplant	Distal	35325	23106	14300	10110	59
68-B	Outplant	Basal	60029	42466	26274	14106	171
68-D	Outplant	Distal	27416	18065	10859	7451
7-WB	Natural colony	Basal	68304	49487	35148	25473	195
7-WD	Natural colony	Distal	54649	42974	27290	17280	106
7-WS	Natural colony	Scar	119159	87676	51061	48632	1048
79-B	Outplant	Basal	35463	24329	16817	8050	72
79-D	Outplant	Distal	20619	12161	7513	6361
8-D	Outplant	Distal	132356	88944	54959	38964	426
8-S	Outplant	Scar	72541	52489	34883	30770	322
8-WB	Natural colony	Basal	53293	37047	24575	12620	92
8-WD	Natural colony	Distal	9586	5980	4068	3036
8-WS	Natural colony	Scar	135953	92580	51715	50804	739
80-B	Outplant	Basal	19918	12195	7014	5882
80-D	Outplant	Distal	5060	3370	2266	1992
84-B	Outplant	Basal	69752	54079	36096	19233	97
84-D	Outplant	Distal	36636	27131	17137	12385	90
84-S	Outplant	Scar	67999	49104	32898	31205	229
87-B	Outplant	Basal	52714	31739	17833	12542	256
87-D	Outplant	Distal	37901	26975	17957	10161	129
87-S	Outplant	Scar	87491	61379	39782	32406	200
88-B	Outplant	Basal	47639	30126	19729	16425	138
88-D	Outplant	Distal	33360	24912	16382	13210	94
9-WB	Natural colony	Basal	35508	24536	13731	9124	278
9-WD	Natural colony	Distal	69036	49049	31586	20402	153
9-WS	Natural colony	Scar	102273	78791	52508	48688	519
