# Supplementary material for: Parasite-host ecology: the limited impacts of an intimate enemy on host microbiomes
Source: Anim Microbiome. 2020 Nov 16;2:42. doi: 10.1186/s42523-020-00061-5 (PMC7807496; doi:10.1186/s42523-020-00061-5)
Supplement: Supplementary file 3 — Additional file 3. Exact sequence variants (ESVs) differing significantly in proportional abundance between coral scar microbiomes from natural coral colonies versus coral scar microbiomes from outplanted corals. Differentially abundant ESVs were identified by DESeq, with significance assessed by a Wald test. The fold change in abundance (expressed as log2) reflects abundance in natural colonies relative to abundance in outplanted corals. ESV classifications are provided at the highest possible taxonomic resolution. [file 42523_2020_61_MOESM3_ESM.xlsx]

## Sheet: Sheet 1 - Table S1_wild_v_exp_S
	baseMean	log2FoldChange	lfcSE	stat	pvalue	padj	Rank1	Rank2	Rank3	Rank4	Rank5	Rank6	Rank7
d6d221be0cab25d7fa090e9338a96611	21.5176	23.2509	2.85543	8.14269	3.86577617346899E-16	1.09285492423968E-13	D_0__Archaea	D_1__Thaumarchaeota	D_2__Nitrososphaeria	D_3__Nitrosopumilales	D_4__Nitrosopumilaceae	D_5__Candidatus Nitrosopumilus	NA
efcff8bca0aec0abf94e62df912c0371	15.3532	-24.3143	2.74092	-8.87086	7.25823002783699E-19	3.51737343632234E-16	D_0__Bacteria	D_1__Firmicutes	D_2__Clostridia	D_3__Clostridiales	D_4__Ruminococcaceae	D_5__uncultured	D_6__uncultured Clostridiales bacterium
e68a8519a66f3563bc69ea0828b73bf6	154.407	-8.58721	2.1208	-4.04905	5.14259737367186E-05	0.004689717024313	D_0__Bacteria	D_1__Firmicutes	D_2__Clostridia	D_3__Clostridiales	D_4__Clostridiaceae 3	D_5__uncultured	D_6__uncultured bacterium
912ede97a4051f29e6a5bb2cbc2d4735	13.5227	-24.1419	2.93749	-8.21854	2.05987856381419E-16	7.27909587487839E-14	D_0__Bacteria	D_1__Firmicutes	D_2__Clostridia	D_3__Clostridiales	D_4__MAT-CR-H4-C10	D_5__uncultured bacterium	D_6__uncultured bacterium
f5770f9a020ace28ad31ab6d7c24ae03	5.12174	19.9541	2.94574	6.77386	1.25387697068316E-11	1.54117834613969E-09	D_0__Bacteria	D_1__Chloroflexi	D_2__Anaerolineae	D_3__Anaerolineales	D_4__Anaerolineaceae	D_5__uncultured	NA
fd6da791ffea03936cb3d671f317a355	1.46999	19.4431	2.95346	6.58316	4.60548800382825E-11	5.20788583472898E-09	D_0__Bacteria	D_1__Planctomycetes	D_2__OM190	NA	NA	NA	NA
185d530e8bf11c56df0576465efc1e96	31.706	-25.0465	2.80547	-8.92775	4.34778999953687E-19	3.51737343632234E-16	D_0__Bacteria	D_1__Planctomycetes	D_2__OM190	NA	NA	NA	NA
a9e7c832bac98b86462e917d42820b6c	1.46999	19.4431	2.95346	6.58316	4.60548800382825E-11	5.20788583472898E-09	D_0__Bacteria	D_1__Planctomycetes	D_2__Planctomycetacia	D_3__Planctomycetales	D_4__Rubinisphaeraceae	D_5__Fuerstia	NA
3b72f57ab4e326879ba9fae6390fdf6b	45.1082	-8.22472	2.01659	-4.07852	4.53231237916679E-05	0.004270949031968	D_0__Bacteria	D_1__Bacteroidetes	D_2__Bacteroidia	D_3__Flavobacteriales	D_4__Flavobacteriaceae	NA	NA
c32d20191fd0e90dcb2a589c209ec03b	478.54	-12.5558	1.97954	-6.34278	2.25649326829082E-10	2.45350248825314E-08	D_0__Bacteria	D_1__Bacteroidetes	D_2__Bacteroidia	D_3__Flavobacteriales	D_4__Flavobacteriaceae	NA	NA
8654cafde509f209f01f9a9109f21aaa	33.5496	23.8669	2.67634	8.91773	4.7593094716775E-19	3.51737343632234E-16	D_0__Bacteria	D_1__Bacteroidetes	D_2__Bacteroidia	D_3__Flavobacteriales	D_4__Flavobacteriaceae	D_5__Aquimarina	NA
90db7c8cf77b4a64e21acc7e3d3e4c29	11.013	22.319	2.94415	7.5808	3.43423e-14	5.10976583755355E-12	D_0__Bacteria	D_1__Bacteroidetes	D_2__Bacteroidia	D_3__Flavobacteriales	D_4__Flavobacteriaceae	D_5__Spongiivirga	D_6__uncultured Bacteroidetes bacterium
a3cee9e88e7f9bee1ad0098789db989c	12.696	22.5194	2.94396	7.64935	2.01991041669461E-14	3.35899220470334E-12	D_0__Bacteria	D_1__Bacteroidetes	D_2__Bacteroidia	D_3__Flavobacteriales	D_4__Flavobacteriaceae	D_5__Spongiivirga	D_6__uncultured Bacteroidetes bacterium
1ba09e20c7071e0e3da89ca66ce9942c	14.1794	22.6723	2.81135	8.06458	7.34905300459213E-16	1.48398377457014E-13	D_0__Bacteria	D_1__Bacteroidetes	D_2__Bacteroidia	D_3__Cytophagales	D_4__Amoebophilaceae	D_5__uncultured	D_6__uncultured Sphingobacteriales bacterium
e9fa2cf90115d4855edadad759e49a46	19.5731	23.1201	2.64207	8.75074	2.11952362274501E-18	8.55984754500019E-16	D_0__Bacteria	D_1__Bacteroidetes	D_2__Bacteroidia	D_3__Cytophagales	D_4__Amoebophilaceae	D_5__uncultured	D_6__uncultured Sphingobacteriales bacterium
92f4277f618e52be6ce5d7d8d1dc9485	14.1716	22.6717	2.80291	8.08863	6.03402347675703E-16	1.42151536406601E-13	D_0__Bacteria	D_1__Bacteroidetes	D_2__Bacteroidia	D_3__Cytophagales	D_4__Cyclobacteriaceae	D_5__uncultured	NA
13ea7e9d052ed10ede48edd2b6322245	4.77686	21.1599	2.94595	7.18273	6.8333734310113E-13	8.78088485884952E-11	D_0__Bacteria	D_1__Bacteroidetes	D_2__Bacteroidia	D_3__Flavobacteriales	D_4__Cryomorphaceae	NA	NA
54c45fb057e17da562f1015155ba7d4f	12.2226	22.4633	2.94401	7.63017	2.34445799357304E-14	3.68210152657277E-12	D_0__Bacteria	D_1__Proteobacteria	D_2__Gammaproteobacteria	D_3__Pasteurellales	D_4__Pasteurellaceae	D_5__Haemophilus	NA
d5822b142e037cd4ce04d0ba72d23117	10.7537	22.2861	2.94418	7.56954	3.74544886138084E-14	5.29419196556181E-12	D_0__Bacteria	D_1__Proteobacteria	D_2__Gammaproteobacteria	D_3__EPR3968-O8a-Bc78	D_4__uncultured bacterium	D_5__uncultured bacterium	D_6__uncultured bacterium
03dbb615aa7a2909060122c0c7f58bae	40.509	8.76577	2.23692	3.91867	8.90371959078443E-05	0.007865879775984	D_0__Bacteria	D_1__Proteobacteria	D_2__Alphaproteobacteria	D_3__Rhodovibrionales	D_4__Kiloniellaceae	D_5__uncultured	NA
ac976fa93767ee52ebd0af3f417fbf21	43.0825	-9.08255	2.07368	-4.37992	1.18723254080238E-05	0.001243076441796	D_0__Bacteria	D_1__Proteobacteria	D_2__Alphaproteobacteria	D_3__Micavibrionales	D_4__Micavibrionaceae	D_5__uncultured	D_6__unidentified marine bacterioplankton
fe22805b7c7c8c128231282b3702f55a	42.7231	-9.0701	2.21785	-4.08959	4.32135872285032E-05	0.00421258	D_0__Bacteria	D_1__Proteobacteria	D_2__Alphaproteobacteria	D_3__Micavibrionales	NA	NA	NA
96c84c646f096417d08f29b4528c1d24	17.2584	-24.4726	2.75673	-8.8774	6.84426191720542E-19	3.51737343632234E-16	D_0__Bacteria	D_1__Proteobacteria	D_2__Alphaproteobacteria	D_3__Kordiimonadales	D_4__Kordiimonadaceae	D_5__Kordiimonas	D_6__uncultured bacterium
25ffc94eab07d2f435b60bdc8d3858d7	11.8488	-7.22106	1.65592	-4.36075	1.29620169420506E-05	0.001308700781971	D_0__Bacteria	D_1__Proteobacteria	D_2__Alphaproteobacteria	D_3__Rhodobacterales	D_4__Rhodobacteraceae	D_5__Tropicibacter	D_6__Tropicibacter phthalicicus
a3dc46119be1b2627943a4b7467a07f9	17.6035	22.8469	2.82247	8.09463	5.74373e-16	1.42151536406601E-13	D_0__Bacteria	D_1__Proteobacteria	D_2__Alphaproteobacteria	NA	NA	NA	NA
c4bdf46de8c13c47ab4a08ffc7e8ef46	13.3971	22.5926	2.79782	8.07506	6.74408823344854E-16	1.46657980276608E-13	D_0__Bacteria	D_1__Proteobacteria	D_2__Alphaproteobacteria	D_3__Rhizobiales	D_4__Hyphomicrobiaceae	D_5__Filomicrobium	D_6__uncultured alpha proteobacterium
e6648cf42c04bffd4f4d1ff0c346064a	6.73668	21.1746	2.94503	7.18994	6.48212067175757E-13	8.72616911383745E-11	D_0__Bacteria	D_1__Proteobacteria	D_2__Alphaproteobacteria	D_3__Rhizobiales	D_4__Hyphomicrobiaceae	D_5__Filomicrobium	D_6__uncultured alpha proteobacterium
bad54fd363e20e044c0c93987ef6a1e5	83.7985	25.1524	2.51952	9.983	1.80911795764383E-23	5.1143764662591E-20	D_0__Bacteria	D_1__Proteobacteria	D_2__Alphaproteobacteria	D_3__Alphaproteobacteria Incertae Sedis	D_4__Unknown Family	D_5__uncultured	D_6__uncultured Rhizobiales bacterium
03f42b17861e87c656b7cf07e170e04b	11.336	22.3029	2.79148	7.98963	1.35344458311327E-15	2.55079189097414E-13	D_0__Bacteria	D_1__Proteobacteria	D_2__Alphaproteobacteria	D_3__Rhodospirillales	D_4__Rhodopirillaceae	D_5__Defluviicoccus	D_6__uncultured alpha proteobacterium
04eb70220f9c13b758422fee9ff41486	21.3435	21.9025	2.84057	7.71059	1.25236786573689E-14	2.21277747277387E-12	D_0__Bacteria	D_1__Proteobacteria	D_2__Alphaproteobacteria	D_3__Rhizobiales	D_4__Rhizobiales Incertae Sedis	NA	NA
93a453745c4f5077ba00ad1687f0f441	13.0551	-24.0688	2.93753	-8.19356	2.53615063250262E-16	7.96633093120544E-14	D_0__Bacteria	D_1__Proteobacteria	D_2__Alphaproteobacteria	D_3__Rhodobacterales	D_4__Rhodobacteraceae	NA	NA
77bb562d6a9a1e1161356acfc6b088a1	27.2084	23.5769	2.65873	8.86773	7.46524252491476E-19	3.51737343632234E-16	D_0__Bacteria	D_1__Proteobacteria	D_2__Alphaproteobacteria	D_3__Rhodobacterales	D_4__Rhodobacteraceae	D_5__Tropicimonas	NA
log2 fold change (MLE): Natural colonies vs. outplants
Wald test p-value: Natural colonies vs. outplants
DataFrame with 12125 rows and 6 columns
