# Supplementary material for: Parasite-host ecology: the limited impacts of an intimate enemy on host microbiomes
Source: Anim Microbiome. 2020 Nov 16;2:42. doi: 10.1186/s42523-020-00061-5 (PMC7807496; doi:10.1186/s42523-020-00061-5)
Supplement: Supplementary file 4 — Additional file 4. Exact sequence variants (ESVs) differing significantly in proportional abundance between sampling locations on outplanted corals: scar vs. distal microbiomes (Sheet 1), scar vs. basal microbiomes (Sheet 2), and distal vs. basal microbiomes. Differentially abundant ESVs were identified by DESeq, with significance assessed by a Wald test. The fold change in abundance (expressed as log2) reflects abundance in natural colonies relative to abundance in outplanted corals. ESV classifications are provided at the highest possible taxonomic resolution. [file 42523_2020_61_MOESM4_ESM.xlsx]

## Sheet: Sheet 1
	baseMean	log2FoldChange	lfcSE	stat	pvalue	padj	Rank1	Rank2	Rank3	Rank4	Rank5	Rank6	Rank7
07db7e8d8ae4aa42bc3379d577cc6849	23.1013	25.8417	2.00778	12.8708	6.57541e-38	1.53511e-36	D_0__Bacteria	D_1__Spirochaetes	D_2__Spirochaetia	D_3__Spirochaetales	D_4__Spirochaetaceae	D_5__Spirochaeta 2	D_6__Spirochaeta halophila
1f17e33b7ad5d12af10b75f8af2d618d	14.1802	6.1446	1.42967	4.29792	1.72409e-05	8.64896e-05	D_0__Bacteria	D_1__Verrucomicrobia	D_2__Verrucomicrobiae	D_3__Opitutales	D_4__Puniceicoccaceae	D_5__Pelagicoccus	D_6__Pelagicoccus mobilis
5223954dcc4eb9fccf34b2d35feeda8a	64.4341	9.6878	0.962439	10.0659	7.81806e-24	8.182e-23	D_0__Bacteria	D_1__Firmicutes	D_2__Clostridia	D_3__Clostridiales	D_4__Family XII	D_5__Fusibacter	NA
7ff4d4493ba7862f80dccda203101d0d	88.9141	25.4188	1.48513	17.1155	1.13717e-65	9.86086e-64	D_0__Bacteria	D_1__Firmicutes	D_2__Clostridia	D_3__Clostridiales	D_4__Family XII	D_5__Fusibacter	NA
8b94b03b25b31ac43c0d317f6ee8d8fa	7.69304	6.96632	1.91637	3.63517	0.0002778	0.0011875	D_0__Bacteria	D_1__Firmicutes	D_2__Clostridia	D_3__Clostridiales	D_4__Clostridiaceae 4	D_5__Paramaledivibacter	D_6__uncultured bacterium
912ede97a4051f29e6a5bb2cbc2d4735	13.5881	23.8776	1.85818	12.85	8.60339e-38	1.86509e-36	D_0__Bacteria	D_1__Firmicutes	D_2__Clostridia	D_3__Clostridiales	D_4__MAT-CR-H4-C10	D_5__uncultured bacterium	D_6__uncultured bacterium
c7b85d2503d0d99360d8c7c42185bdc2	13.1559	23.5364	2.78137	8.46218	2.62436e-17	1.89641e-16	D_0__Bacteria	D_1__Cyanobacteria	D_2__Oxyphotobacteria	D_3__Nostocales	D_4__Phormidiaceae	D_5__Trichodesmium IMS101	D_6__uncultured bacterium
bb58125fe72ed6d2aa29756e994beb68	8.6487	7.13495	2.03631	3.50386	0.00045857	0.00189355	D_0__Bacteria	D_1__Cyanobacteria	D_2__Oxyphotobacteria	D_3__Limnotrichales	D_4__Limnotrichaceae	D_5__Limnothrix	D_6__uncultured bacterium
dbfaf07fc212a3bcb21d36b798002c47	8.73489	24.5103	2.57841	9.50598	1.98179e-21	1.67076e-20	D_0__Bacteria	D_1__WPS-2	D_2__hydrothermal vent metagenome	D_3__hydrothermal vent metagenome	D_4__hydrothermal vent metagenome	D_5__hydrothermal vent metagenome	D_6__hydrothermal vent metagenome
9be674f9dcd0b9322e5e348f991616f6	8.15984	24.4294	2.03759	11.9894	4.03874e-33	7.42884e-32	D_0__Bacteria	D_1__Chloroflexi	D_2__Anaerolineae	D_3__SBR1031	D_4__A4b	D_5__uncultured organism	D_6__uncultured organism
c2d396ae948d4f99ca165246e379e3a8	256.69	9.16307	0.8358	10.9632	5.74087e-28	8.71176e-27	D_0__Bacteria	D_1__Verrucomicrobia	D_2__Verrucomicrobiae	D_3__Verrucomicrobiales	D_4__Rubritaleaceae	D_5__Rubritalea	NA
fe6898ea6ff7b07a7b9637bcf965817c	9.98575	7.3426	1.8511	3.9666	7.29039e-05	0.000340405	D_0__Bacteria	D_1__Verrucomicrobia	D_2__Verrucomicrobiae	D_3__Verrucomicrobiales	D_4__Rubritaleaceae	D_5__Rubritalea	D_6__uncultured bacterium
ec0091b9bc3baa732b86c0da1e23cba1	10.0896	7.35751	2.17414	3.38411	0.0007141	0.0028177	D_0__Bacteria	D_1__Proteobacteria	D_2__Deltaproteobacteria	D_3__Bdellovibrionales	D_4__Bdellovibrionaceae	D_5__OM27 clade	D_6__uncultured organism
3c6f3ff4aee52670cfcd64241626d097	17.1317	6.56136	1.54444	4.24838	2.15323e-05	0.000105404	D_0__Bacteria	D_1__Planctomycetes	D_2__Phycisphaerae	D_3__Phycisphaerales	D_4__Phycisphaeraceae	D_5__SM1A02	D_6__marine metagenome
2f40d42683ad8e6c9342a509bf40d441	18.4381	7.95624	2.16577	3.67363	0.000239128	0.00105175	D_0__Bacteria	D_1__Planctomycetes	D_2__Phycisphaerae	D_3__Phycisphaerales	D_4__Phycisphaeraceae	D_5__Phycisphaera	D_6__uncultured bacterium
0f742dd90a1d8a8e3f9bc20cd4b6b9be	285.926	8.58496	0.879748	9.75843	1.69758e-22	1.61005e-21	D_0__Bacteria	D_1__Planctomycetes	D_2__Phycisphaerae	D_3__Phycisphaerales	D_4__Phycisphaeraceae	D_5__Phycisphaera	D_6__uncultured Planctomycetales bacterium
e28aaa4e33acef04a942a1327f7cbed5	21.4515	5.88429	1.73895	3.38381	0.000714869	0.0028177	D_0__Bacteria	D_1__Planctomycetes	D_2__Phycisphaerae	D_3__Phycisphaerales	D_4__Phycisphaeraceae	D_5__Phycisphaera	D_6__uncultured organism
6e0a6d55a3c04252ac82fe5ac322e753	98.2271	9.86456	1.02297	9.64308	5.25838e-22	4.76394e-21	D_0__Bacteria	D_1__Planctomycetes	D_2__Phycisphaerae	D_3__Phycisphaerales	D_4__Phycisphaeraceae	D_5__Phycisphaera	D_6__uncultured organism
8a5dc580c05362e4491bc7281dc9b3b3	33.6539	9.0961	1.3413	6.78157	1.1888e-11	7.5958e-11	D_0__Bacteria	D_1__Planctomycetes	D_2__Phycisphaerae	D_3__Phycisphaerales	D_4__Phycisphaeraceae	D_5__Phycisphaera	D_6__uncultured Planctomycetales bacterium
8ae48a5baadbb9dd08b0407fd83d7e11	16.4729	25.3419	1.62914	15.5554	1.46327e-54	7.40173e-53	D_0__Bacteria	D_1__Planctomycetes	D_2__Phycisphaerae	D_3__Phycisphaerales	D_4__Phycisphaeraceae	D_5__Phycisphaera	D_6__uncultured organism
1f8980135c20c80b821c9bf041ab9a0c	31.0401	9.30386	1.38144	6.73491	1.64037e-11	1.01602e-10	D_0__Bacteria	D_1__Planctomycetes	D_2__Phycisphaerae	D_3__Phycisphaerales	D_4__Phycisphaeraceae	D_5__Phycisphaera	NA
8b42d48e80fb078915be6319dc31baa4	506.685	8.85999	0.834132	10.6218	2.35956e-26	3.25512e-25	D_0__Bacteria	D_1__Planctomycetes	D_2__Phycisphaerae	D_3__Phycisphaerales	D_4__Phycisphaeraceae	D_5__Phycisphaera	NA
61ab4adbc9ddc3bfae31ce1d54e51a78	8.02683	7.02876	1.92775	3.6461	0.000266247	0.00114618	D_0__Bacteria	D_1__Planctomycetes	D_2__Phycisphaerae	D_3__Phycisphaerales	D_4__Phycisphaeraceae	D_5__Algisphaera	D_6__uncultured bacterium
be82d3b645a92fbc50d7b88969996ac2	30.2948	8.16762	1.26109	6.47662	9.3803e-11	5.75136e-10	D_0__Bacteria	D_1__Planctomycetes	D_2__OM190	D_3__uncultured bacterium	D_4__uncultured bacterium	D_5__uncultured bacterium	D_6__uncultured bacterium
8c738168553b94a1713b69302653075b	18.7897	5.08655	1.14163	4.45552	8.36895e-06	4.34184e-05	D_0__Bacteria	D_1__Planctomycetes	D_2__OM190	D_3__marine metagenome	D_4__marine metagenome	D_5__marine metagenome	D_6__marine metagenome
185d530e8bf11c56df0576465efc1e96	24.6386	25.8435	1.46603	17.6282	1.49741e-69	1.81786e-67	D_0__Bacteria	D_1__Planctomycetes	D_2__OM190	NA	NA	NA	NA
971bf9dbf3266737f4a173f5347a4bd8	15.7163	23.7765	2.08	11.431	2.9279e-30	4.80334e-29	D_0__Bacteria	D_1__Planctomycetes	D_2__Planctomycetacia	D_3__Pirellulales	D_4__Pirellulaceae	D_5__Blastopirellula	NA
0561f9c45c2423d7bda33b355451a053	7.38045	6.90735	2.26438	3.05044	0.00228507	0.00801754	D_0__Bacteria	D_1__Planctomycetes	D_2__Planctomycetacia	D_3__Pirellulales	D_4__Pirellulaceae	D_5__Blastopirellula	NA
0bee338aed3af284bcd11d2c1b015921	5.64251	6.51843	2.12157	3.07245	0.00212307	0.00753629	D_0__Bacteria	D_1__Planctomycetes	D_2__Planctomycetacia	D_3__Pirellulales	D_4__Pirellulaceae	D_5__Blastopirellula	NA
40fc589a70d7e8b26d9a65c0e8520c6e	5.45507	6.47056	1.99655	3.24086	0.00119168	0.00441068	D_0__Bacteria	D_1__Planctomycetes	D_2__Planctomycetacia	D_3__Pirellulales	D_4__Pirellulaceae	D_5__Rhodopirellula	NA
2b86573d0a9fd6fb0917b1cacd838e46	21.4262	4.88616	1.26798	3.85351	0.000116435	0.000535427	D_0__Bacteria	D_1__Planctomycetes	D_2__Planctomycetacia	D_3__Pirellulales	D_4__Pirellulaceae	D_5__Pir4 lineage	NA
c0e5f679b105e9e20d110869b0c28cb7	111.555	7.52984	0.828422	9.08937	9.96121e-20	7.65374e-19	D_0__Bacteria	D_1__Planctomycetes	D_2__Planctomycetacia	D_3__Pirellulales	D_4__Pirellulaceae	D_5__Pir4 lineage	D_6__planctomycete MS1399
68b98a1019bc423c0632a5e75ed8665d	4.38977	6.15742	1.89287	3.25295	0.00114213	0.00427946	D_0__Bacteria	D_1__Planctomycetes	D_2__Planctomycetacia	D_3__Planctomycetales	D_4__Rubinisphaeraceae	D_5__Fuerstia	D_6__uncultured Planctomyces sp.
6f9220d5c93b6294a16732ace05a4ac3	6.13193	6.09696	1.459	4.17885	2.92981e-05	0.000142272	D_0__Bacteria	D_1__Planctomycetes	D_2__Planctomycetacia	D_3__Planctomycetales	D_4__Rubinisphaeraceae	D_5__Fuerstia	D_6__uncultured Planctomyces sp.
611324bfc89945b5f6515602b67b556c	2.73359	5.47414	1.66075	3.29619	0.000980045	0.00376511	D_0__Bacteria	D_1__Bacteroidetes	D_2__Bacteroidia	D_3__Flavobacteriales	D_4__Flavobacteriaceae	D_5__Muricauda	D_6__mucus bacterium 28
7b24dbe6702412d68caae7b3deae2098	20.2673	25.1747	2.4898	10.1111	4.93066e-24	5.44166e-23	D_0__Bacteria	D_1__Bacteroidetes	D_2__Bacteroidia	D_3__Flavobacteriales	D_4__Flavobacteriaceae	D_5__Muricauda	NA
994656b137cda3522a33b4d35e845860	18.5668	6.63509	1.62552	4.08182	4.46838e-05	0.000210256	D_0__Bacteria	D_1__Bacteroidetes	D_2__Bacteroidia	D_3__Flavobacteriales	D_4__Flavobacteriaceae	D_5__Muricauda	NA
5706bbc78d7f84853191ee56b0002c50	168.817	7.94902	0.871351	9.12264	7.33132e-20	5.70527e-19	D_0__Bacteria	D_1__Bacteroidetes	D_2__Bacteroidia	D_3__Flavobacteriales	D_4__Flavobacteriaceae	D_5__Muricauda	NA
0b34d26ea7399f10030483e425f6d972	34.3188	26.439	2.14242	12.3407	5.4678e-35	1.10632e-33	D_0__Bacteria	D_1__Bacteroidetes	D_2__Bacteroidia	D_3__Flavobacteriales	D_4__Flavobacteriaceae	D_5__Muricauda	D_6__uncultured bacterium
f5ed62bd524a4901bb5400016f0eb4e0	3.13855	5.67197	1.87197	3.02996	0.0024459	0.00853253	D_0__Bacteria	D_1__Bacteroidetes	D_2__Bacteroidia	D_3__Flavobacteriales	D_4__Flavobacteriaceae	D_5__Muricauda	NA
ef4a9549e51eac29464ee49e14b685fd	55.234	9.19568	1.20328	7.6422	2.13544e-14	1.44023e-13	D_0__Bacteria	D_1__Bacteroidetes	D_2__Bacteroidia	D_3__Flavobacteriales	D_4__Flavobacteriaceae	D_5__Muricauda	NA
21a96fe3b8b3ce11ffc849d2bc2895f7	12.558	7.60944	1.93672	3.92904	8.52852e-05	0.000395176	D_0__Bacteria	D_1__Bacteroidetes	D_2__Bacteroidia	D_3__Flavobacteriales	D_4__Flavobacteriaceae	D_5__Muricauda	D_6__uncultured Bacteroidetes bacterium
ae555facc2b37cafa41b6c937b1259bf	4.71635	6.26008	1.7069	3.66751	0.000244924	0.00106192	D_0__Bacteria	D_1__Bacteroidetes	D_2__Bacteroidia	D_3__Flavobacteriales	D_4__Flavobacteriaceae	D_5__Muricauda	NA
e9d4edfed81a61ea9be7c6b6d6a7012e	43.2235	26.7538	1.68541	15.8738	9.62118e-57	5.84006e-55	D_0__Bacteria	D_1__Bacteroidetes	D_2__Bacteroidia	D_3__Flavobacteriales	D_4__Flavobacteriaceae	D_5__Muricauda	NA
18e200d11496d8d9685e89912516de24	87.4009	10.1268	1.00298	10.0967	5.71512e-24	6.19479e-23	D_0__Bacteria	D_1__Bacteroidetes	D_2__Bacteroidia	D_3__Flavobacteriales	D_4__Flavobacteriaceae	D_5__Muricauda	D_6__Muricauda sp. EF1B-B200
cbe2e1dd209c734c7a1eea57e7dee055	55.286	27.0027	1.86788	14.4564	2.285e-47	8.15881e-46	D_0__Bacteria	D_1__Bacteroidetes	D_2__Bacteroidia	D_3__Flavobacteriales	D_4__Flavobacteriaceae	D_5__Muricauda	D_6__Muricauda sp. EF1B-B200
3b72f57ab4e326879ba9fae6390fdf6b	25.8534	26.0269	1.4539	17.9014	1.15045e-71	1.7458e-69	D_0__Bacteria	D_1__Bacteroidetes	D_2__Bacteroidia	D_3__Flavobacteriales	D_4__Flavobacteriaceae	NA	NA
d81415464a8cdaf13c2cd93f5d4b94f1	57.3217	-4.65579	1.08716	-4.28254	1.84769e-05	9.11825e-05	D_0__Bacteria	D_1__Bacteroidetes	D_2__Bacteroidia	D_3__Flavobacteriales	D_4__Flavobacteriaceae	D_5__Tenacibaculum	NA
060f7b5b0a25a154f9ae3896c75b83b1	18.1852	-7.034	1.2494	-5.62989	1.80328e-08	9.95084e-08	D_0__Bacteria	D_1__Bacteroidetes	D_2__Bacteroidia	D_3__Flavobacteriales	D_4__Flavobacteriaceae	D_5__Tenacibaculum	NA
16294ce784577620fbe28f3aa406ac20	70.9346	6.83748	1.594	4.28951	1.7907e-05	8.90948e-05	D_0__Bacteria	D_1__Bacteroidetes	D_2__Bacteroidia	D_3__Flavobacteriales	D_4__Flavobacteriaceae	NA	NA
105b3d456925641d0164ce40eab5891e	49.1773	26.9389	1.55433	17.3315	2.72144e-67	2.75319e-65	D_0__Bacteria	D_1__Bacteroidetes	D_2__Bacteroidia	D_3__Flavobacteriales	D_4__Flavobacteriaceae	NA	NA
9f6a4d70c199ef257207fba4ec056a65	36.909	25.4528	1.61102	15.7991	3.15388e-56	1.74037e-54	D_0__Bacteria	D_1__Bacteroidetes	D_2__Bacteroidia	D_3__Flavobacteriales	D_4__Flavobacteriaceae	D_5__Wenyingzhuangia	D_6__uncultured bacterium
e8bf31b646099e95d40012c476afc7c6	311.411	11.5542	1.71021	6.75603	1.41819e-11	8.96711e-11	D_0__Bacteria	D_1__Bacteroidetes	D_2__Bacteroidia	D_3__Flavobacteriales	D_4__Flavobacteriaceae	D_5__Aquibacter	D_6__uncultured bacterium
663e7148be0c2c13d361a2c467f36b2c	13.2385	25.1012	2.60904	9.62084	6.52956e-22	5.8286e-21	D_0__Bacteria	D_1__Bacteroidetes	D_2__Bacteroidia	D_3__Flavobacteriales	D_4__Flavobacteriaceae	D_5__Winogradskyella	D_6__uncultured Bacteroidetes bacterium
1c7cba7303d1d339ed706e8c06d7b6b4	14.1161	25.1933	2.32166	10.8514	1.96401e-27	2.83846e-26	D_0__Bacteria	D_1__Bacteroidetes	D_2__Bacteroidia	D_3__Flavobacteriales	D_4__Flavobacteriaceae	D_5__Winogradskyella	D_6__uncultured bacterium
f4490e06f5b71642f74d309cc63c98d5	661.799	8.87541	0.933913	9.50347	2.03013e-21	1.68506e-20	D_0__Bacteria	D_1__Bacteroidetes	D_2__Bacteroidia	D_3__Flavobacteriales	D_4__Flavobacteriaceae	NA	NA
5ae2821ec6830c832f38ec1a0bab1399	462.321	8.12397	0.980251	8.28764	1.15521e-16	8.05993e-16	D_0__Bacteria	D_1__Bacteroidetes	D_2__Bacteroidia	D_3__Flavobacteriales	D_4__Flavobacteriaceae	NA	NA
7c5e60527c6425ae14834c59efb5df46	33.0736	8.48419	1.11505	7.60877	2.76718e-14	1.8458e-13	D_0__Bacteria	D_1__Bacteroidetes	D_2__Bacteroidia	D_3__Flavobacteriales	D_4__Flavobacteriaceae	NA	NA
c42e3b7e239b391dee7ed54329d494f3	8.40947	5.98338	0.861662	6.944	3.81158e-12	2.46131e-11	D_0__Bacteria	D_1__Bacteroidetes	D_2__Bacteroidia	D_3__Flavobacteriales	D_4__Flavobacteriaceae	NA	NA
c32d20191fd0e90dcb2a589c209ec03b	621.971	5.30786	1.54365	3.43851	0.000584931	0.0023827	D_0__Bacteria	D_1__Bacteroidetes	D_2__Bacteroidia	D_3__Flavobacteriales	D_4__Flavobacteriaceae	NA	NA
41c40841c756f8b0b73350b60c2e63fe	206.615	10.9888	1.24159	8.85058	8.7069e-19	6.60636e-18	D_0__Bacteria	D_1__Bacteroidetes	D_2__Bacteroidia	D_3__Flavobacteriales	D_4__Flavobacteriaceae	D_5__uncultured	D_6__Flavobacteriaceae bacterium HQA918
d72bf737703a4620e595b2a0b3710df2	90.7144	27.7924	1.34051	20.7328	1.75376e-95	1.06453e-92	D_0__Bacteria	D_1__Bacteroidetes	D_2__Bacteroidia	D_3__Flavobacteriales	D_4__Flavobacteriaceae	D_5__Spongiivirga	D_6__Formosa sp. F75058
3a882cd097ec93d925096584898f3e0c	133.517	10.7384	1.12573	9.53907	1.44114e-21	1.23207e-20	D_0__Bacteria	D_1__Bacteroidetes	D_2__Bacteroidia	D_3__Flavobacteriales	D_4__Flavobacteriaceae	D_5__Spongiivirga	D_6__uncultured Bacteroidetes bacterium
1fc0f077f5e2333e81dba7a425cdaece	35.2412	5.54639	1.70026	3.26208	0.00110599	0.00416981	D_0__Bacteria	D_1__Bacteroidetes	D_2__Bacteroidia	D_3__Cytophagales	D_4__Cyclobacteriaceae	D_5__Fabibacter	NA
317d467eb7d9d43ba921fd4f6430b258	42.9	25.9451	1.36783	18.9681	3.13056e-80	9.50126e-78	D_0__Bacteria	D_1__Bacteroidetes	D_2__Bacteroidia	D_3__Cytophagales	D_4__Cyclobacteriaceae	D_5__Fabibacter	D_6__uncultured bacterium
53cbe40f844a1dbde5552073785565db	381.7	9.86122	1.18584	8.31578	9.11534e-17	6.43373e-16	D_0__Bacteria	D_1__Bacteroidetes	D_2__Bacteroidia	D_3__Flavobacteriales	D_4__Crocinitomicaceae	D_5__Salinirepens	NA
5105f568ff2400aa90fecea6b97113af	10.4242	24.7486	2.2944	10.7865	3.98526e-27	5.62571e-26	D_0__Bacteria	D_1__Bacteroidetes	D_2__Bacteroidia	D_3__Bacteroidales	D_4__Prolixibacteraceae	D_5__Sunxiuqinia	NA
7503bcd1fba49f98a8d909163ff8150e	11.9392	24.6607	2.17379	11.3446	7.89274e-30	1.26076e-28	D_0__Bacteria	D_1__Bacteroidetes	D_2__Bacteroidia	D_3__Bacteroidales	D_4__Marinifilaceae	D_5__Marinifilum	D_6__marine bacterium r55
7d5e759e4af2bad9c0b41e8570682c34	8.86937	24.5378	2.42253	10.129	4.10861e-24	4.70553e-23	D_0__Bacteria	D_1__Bacteroidetes	D_2__Bacteroidia	D_3__Bacteroidales	D_4__Marinifilaceae	D_5__Marinifilum	NA
d2eb6071a7c6b493b217b5e074255d37	66.2458	27.3547	1.97019	13.8843	7.88387e-44	2.27882e-42	D_0__Bacteria	D_1__Bacteroidetes	D_2__Bacteroidia	D_3__Flavobacteriales	D_4__Crocinitomicaceae	D_5__Crocinitomix	NA
e890556663df6e7509756ab1a71a5a93	55.2007	7.78504	1.2051	6.4601	1.04633e-10	6.28836e-10	D_0__Bacteria	D_1__Bacteroidetes	D_2__Bacteroidia	D_3__Flavobacteriales	D_4__Crocinitomicaceae	D_5__Crocinitomix	D_6__uncultured bacterium
1a400d35cdbe6891daedc54d5c9dea9e	16.4836	23.5416	2.3376	10.0708	7.43396e-24	7.91652e-23	D_0__Bacteria	D_1__Bacteroidetes	D_2__Bacteroidia	D_3__Chitinophagales	D_4__Saprospiraceae	D_5__Aureispira	NA
473ded90d4d6914282705444f58ef378	10.3272	24.7538	2.43904	10.149	3.34857e-24	3.90881e-23	D_0__Bacteria	D_1__Proteobacteria	D_2__Deltaproteobacteria	D_3__Desulfobacterales	D_4__Desulfobacteraceae	D_5__Desulfobacter	D_6__uncultured bacterium
03f5aba51a740f8083265f088acf8bbd	13.3271	25.1085	1.85804	13.5134	1.30287e-41	3.43844e-40	D_0__Bacteria	D_1__Proteobacteria	D_2__Deltaproteobacteria	D_3__Desulfobacterales	D_4__Desulfobacteraceae	D_5__Desulfobacter	NA
861e8f2ba4e532999a535eba157e43e8	43.0057	7.87216	1.90347	4.13569	3.53886e-05	0.000169141	D_0__Bacteria	D_1__Proteobacteria	D_2__Deltaproteobacteria	D_3__Desulfobacterales	D_4__Desulfobacteraceae	D_5__Desulfobacter	D_6__uncultured bacterium
ef4f33d7f5d624d60b110225ea36776f	9.87847	24.6847	1.8445	13.3828	7.62079e-41	1.85033e-39	D_0__Bacteria	D_1__Proteobacteria	D_2__Deltaproteobacteria	D_3__Bdellovibrionales	D_4__Bdellovibrionaceae	D_5__Bdellovibrio	D_6__uncultured organism
69861ef130cb95b683cb9c1cc7a3ed85	11.394	24.8949	2.17762	11.4322	2.88797e-30	4.80334e-29	D_0__Bacteria	D_1__Proteobacteria	D_2__Deltaproteobacteria	D_3__Desulfobacterales	D_4__Desulfobulbaceae	D_5__Desulforhopalus	D_6__uncultured bacterium
02c35f482e1ef460034071b5f9303760	18.7299	25.5756	2.21522	11.5454	7.78779e-31	1.39035e-29	D_0__Bacteria	D_1__Proteobacteria	D_2__Deltaproteobacteria	D_3__Desulfobacterales	D_4__Desulfobulbaceae	D_5__SEEP-SRB4	NA
71adf82874a94d31c3782b15cfc7af4a	13.7332	25.1078	2.45891	10.2109	1.77154e-24	2.19454e-23	D_0__Bacteria	D_1__Proteobacteria	D_2__Deltaproteobacteria	D_3__Desulfobacterales	D_4__Desulfobulbaceae	D_5__[Desulfobacterium] catecholicum group	D_6__uncultured bacterium
c2a66942677ee5bfff301ce7d8b7f890	32.1146	26.3433	1.45106	18.1545	1.18259e-73	2.39277e-71	D_0__Bacteria	D_1__Proteobacteria	D_2__Deltaproteobacteria	D_3__Myxococcales	D_4__Sandaracinaceae	D_5__uncultured	D_6__uncultured delta proteobacterium
0df1facc7f040786309565705686c624	19.7289	25.6639	2.09028	12.2777	1.19275e-34	2.26249e-33	D_0__Bacteria	D_1__Proteobacteria	D_2__Deltaproteobacteria	D_3__Myxococcales	D_4__Nannocystaceae	D_5__uncultured	D_6__uncultured proteobacterium
90f9e1f829f0ee6cb674f1e510fec802	17.3367	25.4758	2.62581	9.70207	2.95445e-22	2.7172e-21	D_0__Bacteria	D_1__Proteobacteria	D_2__Deltaproteobacteria	D_3__Myxococcales	D_4__Nannocystaceae	D_5__uncultured	NA
3381c525e46833853f16902bcb9ad3f1	23.4457	25.8965	1.73236	14.9487	1.58814e-50	6.86666e-49	D_0__Bacteria	D_1__Proteobacteria	D_2__Gammaproteobacteria	D_3__Gammaproteobacteria Incertae Sedis	D_4__Unknown Family	D_5__uncultured	D_6__uncultured bacterium
43cc09899c77f1cec0e8a805b5b629d8	5.35122	6.44364	1.79362	3.59253	0.000327482	0.00139008	D_0__Bacteria	D_1__Proteobacteria	D_2__Gammaproteobacteria	NA	NA	NA	NA
bf23edaba8de8886d093200b0f4f40e2	6.29472	6.67794	2.01152	3.31985	0.000900652	0.00348214	D_0__Bacteria	D_1__Proteobacteria	D_2__Gammaproteobacteria	NA	NA	NA	NA
f9951340d4c6e5e4cce8b5cd983783b8	18.5027	25.5677	2.47682	10.3228	5.55958e-25	7.03055e-24	D_0__Bacteria	D_1__Proteobacteria	D_2__Gammaproteobacteria	NA	NA	NA	NA
c7726fab0938e70216af7b53eb92b6fb	29.4819	8.12772	1.52319	5.336	9.50208e-08	5.05944e-07	D_0__Bacteria	D_1__Proteobacteria	D_2__Gammaproteobacteria	D_3__Arenicellales	D_4__Arenicellaceae	D_5__HTCC5015	D_6__uncultured bacterium
d15c881d660f2a06ab306e7ef9c74303	5.10918	6.37697	1.99414	3.19786	0.00138451	0.00506262	D_0__Bacteria	D_1__Proteobacteria	D_2__Gammaproteobacteria	D_3__Steroidobacterales	D_4__Woeseiaceae	D_5__Woeseia	NA
dacc6cebf9b9eed6da86d857a8f0ad87	400.128	5.59657	1.02069	5.48313	4.17859e-08	2.26465e-07	D_0__Bacteria	D_1__Proteobacteria	D_2__Gammaproteobacteria	D_3__Cellvibrionales	D_4__Porticoccaceae	D_5__Porticoccus	D_6__uncultured bacterium
2ec2d1eeea94ddb8c7e04db1482e2de9	5.86993	-23.4877	2.35983	-9.95313	2.44378e-23	2.43176e-22	D_0__Bacteria	D_1__Proteobacteria	D_2__Gammaproteobacteria	D_3__Oceanospirillales	D_4__Endozoicomonadaceae	D_5__Endozoicomonas	D_6__uncultured bacterium
d71f736ac34915b0c01969fe7ed11964	13.3597	22.9229	1.86692	12.2785	1.18224e-34	2.26249e-33	D_0__Bacteria	D_1__Proteobacteria	D_2__Gammaproteobacteria	D_3__Cellvibrionales	D_4__Cellvibrionaceae	D_5__Pseudoteredinibacter	D_6__uncultured bacterium
c4db404444bec605b02d323f67e5fac4	9.55523	24.6413	2.42756	10.1506	3.2917e-24	3.90881e-23	D_0__Bacteria	D_1__Proteobacteria	D_2__Gammaproteobacteria	D_3__Cellvibrionales	D_4__Microbulbiferaceae	D_5__Microbulbifer	NA
36306995946af842d17e2a717665bb2e	130.564	8.12982	1.29279	6.28861	3.20328e-10	1.90627e-09	D_0__Bacteria	D_1__Proteobacteria	D_2__Gammaproteobacteria	D_3__Oceanospirillales	D_4__Saccharospirillaceae	D_5__Oleispira	NA
716ab29d8157ad6b0787f0f1f3c49a17	111.806	7.42058	0.887571	8.36055	6.24246e-17	4.45785e-16	D_0__Bacteria	D_1__Proteobacteria	D_2__Gammaproteobacteria	D_3__Oceanospirillales	D_4__Nitrincolaceae	D_5__Neptuniibacter	NA
5109ff732ac55af5761308d98d9dee53	24.3288	4.37172	1.16525	3.75173	0.000175616	0.000778096	D_0__Bacteria	D_1__Proteobacteria	D_2__Gammaproteobacteria	D_3__Cellvibrionales	D_4__Halieaceae	D_5__Pseudohaliea	NA
92e2be24bc0aba622a780a146f840793	239.762	4.09127	0.94726	4.31906	1.56694e-05	7.92612e-05	D_0__Bacteria	D_1__Proteobacteria	D_2__Gammaproteobacteria	D_3__Alteromonadales	D_4__Colwelliaceae	D_5__Thalassotalea	D_6__uncultured bacterium
c11630cb8a1c71bbf30b6ef3897fd2c5	73.8501	9.94092	1.01926	9.75308	1.78958e-22	1.67119e-21	D_0__Bacteria	D_1__Proteobacteria	D_2__Gammaproteobacteria	D_3__MBAE14	NA	NA	NA
81e5a4aeb51e6965ab46785f778e1f10	39.9358	3.2328	1.07913	2.99574	0.00273779	0.00949621	D_0__Bacteria	D_1__Proteobacteria	D_2__Gammaproteobacteria	D_3__Vibrionales	D_4__Vibrionaceae	D_5__Vibrio	NA
26c3f324ac89df4fb847f8abb36d74a3	85.6506	6.39285	1.16358	5.49413	3.92651e-08	2.1472e-07	D_0__Bacteria	D_1__Proteobacteria	D_2__Gammaproteobacteria	D_3__Alteromonadales	D_4__Alteromonadaceae	D_5__uncultured	D_6__uncultured bacterium
cc7aef060edd067272b39bd7e87d5191	21.4557	-4.46373	1.33671	-3.33933	0.000839801	0.00326769	D_0__Bacteria	D_1__Proteobacteria	D_2__Gammaproteobacteria	D_3__Alteromonadales	D_4__Alteromonadaceae	D_5__Aestuariibacter	NA
7f74ac60001762d62c3ff750130af9c0	16.64	25.3649	1.79208	14.1539	1.76736e-45	5.36394e-44	D_0__Bacteria	D_1__Proteobacteria	D_2__Gammaproteobacteria	D_3__Alteromonadales	D_4__Alteromonadaceae	NA	NA
7625f3d71da3f8162d442f915d5b0890	18.2497	8.21283	1.36103	6.03428	1.59673e-09	9.23063e-09	D_0__Bacteria	D_1__Proteobacteria	D_2__Gammaproteobacteria	D_3__KI89A clade	NA	NA	NA
4157a78576f0e466e1718efc0f49e781	13.1941	7.74403	1.34431	5.76061	8.38122e-09	4.71056e-08	D_0__Bacteria	D_1__Proteobacteria	D_2__Gammaproteobacteria	D_3__JTB23	NA	NA	NA
76a05efde62773f60fd4d7255811f65e	6.74866	5.96614	1.8726	3.18601	0.00144247	0.005243	D_0__Bacteria	D_1__Proteobacteria	D_2__Gammaproteobacteria	D_3__Tenderiales	D_4__Tenderiaceae	D_5__Candidatus Tenderia	D_6__uncultured gamma proteobacterium
8d6c1839f80721eee1719129d230b5bf	7.24655	6.88056	1.91735	3.58858	0.000332483	0.00140151	D_0__Bacteria	D_1__Proteobacteria	D_2__Gammaproteobacteria	D_3__Tenderiales	D_4__Tenderiaceae	D_5__Candidatus Tenderia	D_6__uncultured gamma proteobacterium
b4dd3ccb50a048094f0a05b8ab5b63e8	12.2629	24.9954	1.75485	14.2436	4.91175e-46	1.56917e-44	D_0__Bacteria	D_1__Proteobacteria	D_2__Gammaproteobacteria	D_3__Arenicellales	D_4__Arenicellaceae	D_5__Arenicella	D_6__uncultured bacterium
adebfc7e6a690f52e88f0bdcb620e045	7.35625	24.2802	2.56108	9.48046	2.53176e-21	2.04904e-20	D_0__Bacteria	D_1__Proteobacteria	D_2__Gammaproteobacteria	D_3__Chromatiales	D_4__Chromatiaceae	D_5__Marichromatium	NA
15de6fae7912145abe4c379a7009f571	16.964	25.4503	2.20851	11.5237	1.00189e-30	1.73756e-29	D_0__Bacteria	D_1__Proteobacteria	D_2__Deltaproteobacteria	D_3__Desulfovibrionales	D_4__Desulfovibrionaceae	D_5__Desulfovibrio	D_6__Desulfovibrio sp. BlaC1
79a9e4f6725566a691dac3fd090f46e5	48.7055	25.105	1.69993	14.7683	2.34653e-49	8.90216e-48	D_0__Bacteria	D_1__Proteobacteria	D_2__Deltaproteobacteria	D_3__Desulfovibrionales	D_4__Desulfovibrionaceae	D_5__Desulfovibrio	D_6__Desulfovibrio sp. BlaC1
a99ec0c7507575fdc65506bd63475dc6	10.148	7.36579	1.6802	4.38386	1.16593e-05	5.94721e-05	D_0__Bacteria	D_1__Epsilonbacteraeota	D_2__Campylobacteria	D_3__Campylobacterales	D_4__Arcobacteraceae	D_5__Arcobacter	D_6__Arcobacter sp. KTSW-4
ca20acfdb77f6a4006c465f77a378c54	16.3187	25.3924	1.87764	13.5236	1.13511e-41	3.13187e-40	D_0__Bacteria	D_1__Proteobacteria	D_2__Alphaproteobacteria	D_3__Rhodovibrionales	D_4__Kiloniellaceae	D_5__Kiloniella	D_6__Kiloniellaceae bacterium EF3B-B119
30d416c6b1e0e5a1e8bba60220edde77	11.9431	7.60052	1.85688	4.09317	4.25518e-05	0.000201789	D_0__Bacteria	D_1__Proteobacteria	D_2__Alphaproteobacteria	D_3__Kordiimonadales	D_4__uncultured	D_5__uncultured bacterium	D_6__uncultured bacterium
709c16daa126911a9304d9359cf47a6d	23.7583	8.59328	1.32731	6.4742	9.53139e-11	5.78555e-10	D_0__Bacteria	D_1__Proteobacteria	D_2__Alphaproteobacteria	D_3__Rhodospirillales	D_4__Terasakiellaceae	D_5__uncultured	D_6__uncultured bacterium
ac976fa93767ee52ebd0af3f417fbf21	34.6348	9.13757	1.19518	7.64533	2.08414e-14	1.42143e-13	D_0__Bacteria	D_1__Proteobacteria	D_2__Alphaproteobacteria	D_3__Micavibrionales	D_4__Micavibrionaceae	D_5__uncultured	D_6__unidentified marine bacterioplankton
29c69b1b484cfb878c308a25288c0893	6.01731	23.9933	2.40173	9.98999	1.686e-23	1.70567e-22	D_0__Bacteria	D_1__Proteobacteria	D_2__Alphaproteobacteria	D_3__Micavibrionales	D_4__Micavibrionaceae	D_5__uncultured	D_6__uncultured bacterium
91064f1ec7f720389843cc3d8d32d84b	4.17507	6.08398	1.69942	3.58004	0.000343541	0.00143813	D_0__Bacteria	D_1__Proteobacteria	D_2__Alphaproteobacteria	D_3__Micavibrionales	D_4__Micavibrionaceae	D_5__uncultured	D_6__unidentified marine bacterioplankton
b0d94156bd92029e77919d47e174dfd9	71.1474	10.1757	1.09237	9.31527	1.21648e-20	9.58967e-20	D_0__Bacteria	D_1__Proteobacteria	D_2__Alphaproteobacteria	D_3__Micavibrionales	D_4__Micavibrionaceae	D_5__uncultured	D_6__uncultured organism
09300a6a947d54ef8d145c1875364c80	21.4207	8.09617	1.7178	4.71311	2.43968e-06	1.27663e-05	D_0__Bacteria	D_1__Proteobacteria	D_2__Alphaproteobacteria	D_3__Micavibrionales	D_4__Micavibrionaceae	D_5__uncultured	D_6__uncultured bacterium
fe22805b7c7c8c128231282b3702f55a	130.795	12.9164	1.24995	10.3336	4.96802e-25	6.41615e-24	D_0__Bacteria	D_1__Proteobacteria	D_2__Alphaproteobacteria	D_3__Micavibrionales	NA	NA	NA
188ce3d163726d576e6bb057582b4713	18.7621	24.329	2.47499	9.82992	8.36815e-23	8.19269e-22	D_0__Bacteria	D_1__Proteobacteria	D_2__Alphaproteobacteria	D_3__Caulobacterales	D_4__Hyphomonadaceae	D_5__uncultured	D_6__uncultured organism
c0154b64ddaebd2c43d327493a2e81c8	95.2333	4.08806	0.921767	4.43503	9.2061e-06	4.73568e-05	D_0__Bacteria	D_1__Proteobacteria	D_2__Alphaproteobacteria	D_3__Caulobacterales	D_4__Hyphomonadaceae	D_5__Hyphomonas	NA
c1ec9c6032a427fdfa02b9da2a4a2203	14.5761	25.235	2.32031	10.8757	1.50463e-27	2.22759e-26	D_0__Bacteria	D_1__Proteobacteria	D_2__Alphaproteobacteria	D_3__Caulobacterales	D_4__Hyphomonadaceae	D_5__Hyphomonas	D_6__uncultured bacterium
e63722c2e1863d0fa0871dfb5ff221c4	8.09243	7.04047	1.91744	3.6718	0.000240846	0.00105175	D_0__Bacteria	D_1__Proteobacteria	D_2__Alphaproteobacteria	D_3__Caulobacterales	D_4__Hyphomonadaceae	D_5__uncultured	D_6__uncultured bacterium
dd361249cf620a1a98e6c9497cfe657b	64.7054	9.92279	1.15474	8.59307	8.46734e-18	6.2679e-17	D_0__Bacteria	D_1__Proteobacteria	D_2__Alphaproteobacteria	D_3__Caulobacterales	D_4__Hyphomonadaceae	D_5__uncultured	D_6__uncultured bacterium
9a8227a0cf8989709dd0678aafb08fdb	17.5667	8.15656	1.49245	5.46521	4.62354e-08	2.48362e-07	D_0__Bacteria	D_1__Proteobacteria	D_2__Alphaproteobacteria	D_3__Sphingomonadales	D_4__Sphingomonadaceae	NA	NA
750cae5d8706d8d8374f4cc41fff6218	45.744	26.6915	1.56193	17.0888	1.79895e-65	1.36496e-63	D_0__Bacteria	D_1__Proteobacteria	D_2__Alphaproteobacteria	D_3__Rhodospirillales	D_4__Terasakiellaceae	D_5__Terasakiella	D_6__uncultured bacterium
fce21164aaf9ba0c44c9e3ca3c0d3cac	21.0083	5.2022	1.51533	3.43304	0.000596853	0.00239927	D_0__Bacteria	D_1__Proteobacteria	D_2__Alphaproteobacteria	D_3__Caulobacterales	D_4__Parvularculaceae	D_5__Parvularcula	NA
07b10030b5d363cf3b3c211308d11b31	83.911	9.89144	0.798461	12.3881	3.02996e-35	6.34201e-34	D_0__Bacteria	D_1__Proteobacteria	D_2__Alphaproteobacteria	D_3__Kordiimonadales	D_4__Kordiimonadaceae	D_5__Kordiimonas	D_6__uncultured bacterium
36a1117b3a5edeb2b086c8aa152ff9b1	19.0907	25.6168	1.71415	14.9443	1.69687e-50	6.86666e-49	D_0__Bacteria	D_1__Proteobacteria	D_2__Alphaproteobacteria	D_3__Kordiimonadales	D_4__Kordiimonadaceae	D_5__Kordiimonas	D_6__uncultured bacterium
96c84c646f096417d08f29b4528c1d24	22.0612	25.8161	1.81003	14.2628	3.73237e-46	1.25864e-44	D_0__Bacteria	D_1__Proteobacteria	D_2__Alphaproteobacteria	D_3__Kordiimonadales	D_4__Kordiimonadaceae	D_5__Kordiimonas	D_6__uncultured bacterium
d18bfc86afb12fd0e45e439bd195a4b1	22.6249	25.8547	2.49195	10.3753	3.21294e-25	4.23969e-24	D_0__Bacteria	D_1__Proteobacteria	D_2__Alphaproteobacteria	D_3__Kordiimonadales	D_4__Kordiimonadaceae	D_5__Kordiimonas	NA
a60636156b624ddb32610576617432f7	5.13077	6.38345	1.7001	3.75475	0.000173512	0.000775976	D_0__Bacteria	D_1__Proteobacteria	D_2__Alphaproteobacteria	D_3__Kordiimonadales	D_4__Kordiimonadaceae	D_5__Kordiimonas	NA
c9e04313d82b0316c81ce0ef9c64a207	5.27716	5.85468	1.54928	3.77895	0.000157488	0.000713397	D_0__Bacteria	D_1__Proteobacteria	D_2__Alphaproteobacteria	D_3__Kordiimonadales	D_4__Kordiimonadaceae	D_5__Kordiimonas	D_6__uncultured Kordiimonas sp.
5e2f0549dc920b63c98de9437f8bea5f	3.46353	5.81558	1.76672	3.29173	0.000995719	0.00378183	D_0__Bacteria	D_1__Proteobacteria	D_2__Alphaproteobacteria	D_3__Kordiimonadales	D_4__Kordiimonadaceae	D_5__Kordiimonas	D_6__uncultured bacterium
ad80e594287c23d4b862324f5534bad4	10.0461	24.714	2.43406	10.1534	3.20026e-24	3.88511e-23	D_0__Bacteria	D_1__Proteobacteria	D_2__Alphaproteobacteria	D_3__Rhodobacterales	D_4__Rhodobacteraceae	D_5__Ruegeria	NA
e9c298b291ac422c187419a737f0a960	2920.1	6.44005	0.480517	13.4023	5.85816e-41	1.48163e-39	D_0__Bacteria	D_1__Proteobacteria	D_2__Alphaproteobacteria	D_3__Rhodobacterales	D_4__Rhodobacteraceae	D_5__Ruegeria	NA
600a30f8cbdf3dc7446d3a7d1d4951be	6.33556	6.68492	2.03102	3.29141	0.000996859	0.00378183	D_0__Bacteria	D_1__Proteobacteria	D_2__Alphaproteobacteria	D_3__Rhodobacterales	D_4__Rhodobacteraceae	D_5__Sulfitobacter	NA
a04bef69e7666b45df5f3a9acc92bf4f	614.138	8.50724	0.908103	9.36814	7.38217e-21	5.89603e-20	D_0__Bacteria	D_1__Proteobacteria	D_2__Alphaproteobacteria	D_3__Rhodobacterales	D_4__Rhodobacteraceae	NA	NA
ac1c4901a637dc89a62b466418e77283	19.3987	8.30127	1.23175	6.7394	1.59044e-11	9.95255e-11	D_0__Bacteria	D_1__Proteobacteria	D_2__Alphaproteobacteria	D_3__Rhodobacterales	D_4__Rhodobacteraceae	NA	NA
41ca6ed42cf655834dc0e4ee41975351	52.1164	9.14384	0.710981	12.8609	7.47249e-38	1.67993e-36	D_0__Bacteria	D_1__Proteobacteria	D_2__Alphaproteobacteria	D_3__Rhodobacterales	D_4__Rhodobacteraceae	NA	NA
bdf321bdc155763495a399230c34413a	6.65963	6.75713	2.26594	2.98205	0.00286328	0.00987507	D_0__Bacteria	D_1__Proteobacteria	D_2__Alphaproteobacteria	D_3__Rhodobacterales	D_4__Rhodobacteraceae	D_5__Ruegeria	NA
9e581bf13953a073ea9824521995d382	12.09	7.61778	1.22632	6.21189	5.23502e-10	3.0851e-09	D_0__Bacteria	D_1__Proteobacteria	D_2__Alphaproteobacteria	D_3__Rhodobacterales	D_4__Rhodobacteraceae	NA	NA
650b7bb902ad2c80ccc26010682dc0fc	82.3861	10.3876	1.0322	10.0635	8.0085e-24	8.23925e-23	D_0__Bacteria	D_1__Proteobacteria	D_2__Alphaproteobacteria	D_3__Rhodobacterales	D_4__Rhodobacteraceae	D_5__Roseovarius	NA
a23f4286a174cd33ef577bd2f634fd57	3.14112	5.6764	1.75132	3.24122	0.0011902	0.00441068	D_0__Bacteria	D_1__Proteobacteria	D_2__Alphaproteobacteria	D_3__Rhodobacterales	D_4__Rhodobacteraceae	D_5__Roseovarius	NA
6ff7cb2d76cf4e87bd57e944062c7202	5.82581	6.5663	1.91063	3.43672	0.000588805	0.0023827	D_0__Bacteria	D_1__Proteobacteria	D_2__Alphaproteobacteria	D_3__Rhodobacterales	D_4__Rhodobacteraceae	D_5__Roseobacter clade CHAB-I-5 lineage	NA
25ffc94eab07d2f435b60bdc8d3858d7	53.448	8.0172	0.765765	10.4695	1.19244e-25	1.60846e-24	D_0__Bacteria	D_1__Proteobacteria	D_2__Alphaproteobacteria	D_3__Rhodobacterales	D_4__Rhodobacteraceae	D_5__Tropicibacter	D_6__Tropicibacter phthalicicus
64ea359be807564696b61be00ec196e9	15.2306	25.3024	1.55533	16.2682	1.66008e-59	1.11963e-57	D_0__Bacteria	D_1__Proteobacteria	D_2__Alphaproteobacteria	D_3__Rhodobacterales	D_4__Rhodobacteraceae	NA	NA
4833c23e0645ab3d9e30c5ad9a7aaefb	17.1106	8.11978	1.31427	6.17817	6.48478e-10	3.78486e-09	D_0__Bacteria	D_1__Proteobacteria	D_2__Alphaproteobacteria	D_3__Rhodobacterales	D_4__Rhodobacteraceae	NA	NA
c4bfab3991001a53b353b2eacc366e9a	102.03	9.98726	0.892358	11.192	4.4636e-29	6.94719e-28	D_0__Bacteria	D_1__Proteobacteria	D_2__Alphaproteobacteria	NA	NA	NA	NA
87d1ae6fc6552e28784c5482ec8720ef	11.0902	24.852	2.59465	9.57817	9.87811e-22	8.56573e-21	D_0__Bacteria	D_1__Proteobacteria	D_2__Alphaproteobacteria	D_3__Rhodospirillales	D_4__Magnetospiraceae	D_5__Magnetospira	NA
f5742006e498f5a25213cfd90d606b2e	7.0666	6.84482	1.82322	3.75425	0.00017386	0.000775976	D_0__Bacteria	D_1__Proteobacteria	D_2__Alphaproteobacteria	D_3__Rhodospirillales	D_4__Terasakiellaceae	D_5__uncultured	NA
0d8be72966e9a883f43c9510b614cb52	12.4285	24.9862	2.6049	9.59202	8.63739e-22	7.5984e-21	D_0__Bacteria	D_1__Proteobacteria	D_2__Alphaproteobacteria	D_3__Rhodospirillales	D_4__Terasakiellaceae	D_5__uncultured	NA
bc50fc4485d94dff12364af2895970b5	16.0478	25.3674	1.63576	15.508	3.06058e-54	1.42906e-52	D_0__Bacteria	D_1__Proteobacteria	D_2__Alphaproteobacteria	D_3__Rhodospirillales	D_4__Terasakiellaceae	D_5__uncultured	D_6__Aestuariispira sp.
527ec522a525c70dd000c43b7133b6f6	16.2013	8.04143	1.35412	5.93848	2.87676e-09	1.64735e-08	D_0__Bacteria	D_1__Proteobacteria	D_2__Alphaproteobacteria	D_3__Rhizobiales	D_4__Rhizobiaceae	NA	NA
d0b57007ed10aa2ec98dd906b8a126a9	46.3941	9.55905	1.276	7.49141	6.81352e-14	4.49544e-13	D_0__Bacteria	D_1__Proteobacteria	D_2__Alphaproteobacteria	D_3__Rhizobiales	D_4__Rhizobiaceae	D_5__Cohaesibacter	D_6__uncultured bacterium
369b53850e793590b9ec3e434b8bfc06	281.805	8.26976	1.02839	8.04143	8.87992e-16	6.12513e-15	D_0__Bacteria	D_1__Proteobacteria	D_2__Alphaproteobacteria	D_3__Rhizobiales	D_4__Rhizobiaceae	D_5__Cohaesibacter	D_6__uncultured bacterium
d99c783f7db43300a861cb3ef3e35e7c	25.4373	8.63327	1.23484	6.99143	2.72103e-12	1.77598e-11	D_0__Bacteria	D_1__Proteobacteria	D_2__Alphaproteobacteria	D_3__Rhizobiales	D_4__Stappiaceae	D_5__Labrenzia	NA
d7e97069bec1c8eb4a5644533f906979	46.931	7.67848	0.785374	9.77684	1.41564e-22	1.36396e-21	D_0__Bacteria	D_1__Proteobacteria	D_2__Alphaproteobacteria	D_3__Rhizobiales	D_4__Stappiaceae	D_5__Labrenzia	NA
1fd5ad8faf68a631de23b118926b1c61	2.33358	5.24416	1.48688	3.52695	0.000420376	0.00174773	D_0__Bacteria	D_1__Proteobacteria	D_2__Alphaproteobacteria	D_3__Rhizobiales	D_4__Stappiaceae	D_5__Labrenzia	D_6__uncultured bacterium
78ba69bb859562197fa2ce37c473bec6	2.80457	5.44893	1.7802	3.06085	0.0022071	0.00778902	D_0__Bacteria	D_1__Proteobacteria	D_2__Alphaproteobacteria	D_3__Rhizobiales	D_4__Rhizobiaceae	NA	NA
666067933366fada59b9d6d8be7ff47f	6.53264	5.88559	1.52985	3.84717	0.000119492	0.000545348	D_0__Bacteria	D_1__Proteobacteria	D_2__Alphaproteobacteria	D_3__Rhodobacterales	D_4__Rhodobacteraceae	NA	NA
7a6571c9b8a839eac99fe339a1b4d896	104.1	4.38854	0.763668	5.74667	9.10197e-09	5.06871e-08	D_0__Bacteria	D_1__Proteobacteria	D_2__Alphaproteobacteria	D_3__Rhodobacterales	D_4__Rhodobacteraceae	NA	NA
2be014c56bb5a7d449f50fb6a049315c	8.12674	24.4196	2.56988	9.50224	2.05427e-21	1.68506e-20	D_0__Bacteria	D_1__Proteobacteria	D_2__Alphaproteobacteria	D_3__Rhodobacterales	D_4__Rhodobacteraceae	NA	NA
9c53da48bace3a0a4cbeb2a79b46791c	20.0771	4.22112	1.3453	3.13767	0.00170296	0.00615296	D_0__Bacteria	D_1__Proteobacteria	D_2__Alphaproteobacteria	D_3__Rhodobacterales	D_4__Rhodobacteraceae	NA	NA
891e6ecc8eeb9f154770443284595294	19.0442	8.21437	0.966856	8.49597	1.96293e-17	1.43554e-16	D_0__Bacteria	D_1__Proteobacteria	D_2__Alphaproteobacteria	D_3__Rhodobacterales	D_4__Rhodobacteraceae	NA	NA
00c52047185a00b8de6c1e27adaf2f04	2.24445	5.18334	1.50099	3.45328	0.000553808	0.00227136	D_0__Bacteria	D_1__Proteobacteria	D_2__Alphaproteobacteria	D_3__Rhodobacterales	D_4__Rhodobacteraceae	NA	NA
c78b984b21c0335f4ad187140022aed1	370.396	6.94411	0.686044	10.122	4.41487e-24	4.96264e-23	D_0__Bacteria	D_1__Proteobacteria	D_2__Alphaproteobacteria	D_3__Rhodobacterales	D_4__Rhodobacteraceae	D_5__Shimia	D_6__uncultured bacterium
93a453745c4f5077ba00ad1687f0f441	7.42544	6.91514	2.15057	3.2155	0.00130219	0.00479047	D_0__Bacteria	D_1__Proteobacteria	D_2__Alphaproteobacteria	D_3__Rhodobacterales	D_4__Rhodobacteraceae	NA	NA
977222368bda6136eb8c48e518825d00	2.03595	5.05094	1.48949	3.39104	0.00069627	0.0027805	D_0__Bacteria	D_1__Proteobacteria	D_2__Alphaproteobacteria	D_3__Rhizobiales	D_4__Rhizobiaceae	NA	NA
eb28b928570bbe5ba5d0f13b758e7783	2.26309	5.19628	1.66282	3.12498	0.00177814	0.00638659	D_0__Bacteria	D_1__Proteobacteria	D_2__Alphaproteobacteria	D_3__Rhizobiales	D_4__Rhizobiaceae	D_5__uncultured	NA
9249e39342146de8117887754d03723f	21.1325	8.42338	1.445	5.82933	5.56501e-09	3.15697e-08	D_0__Bacteria	D_1__Proteobacteria	D_2__Alphaproteobacteria	D_3__Rhodobacterales	D_4__Rhodobacteraceae	NA	NA
85236503497ce06ad07000ce193d6c0d	46.8382	7.39402	0.844462	8.75589	2.02494e-18	1.51745e-17	D_0__Bacteria	D_1__Proteobacteria	D_2__Alphaproteobacteria	D_3__Rhodobacterales	D_4__Rhodobacteraceae	NA	NA
09267f1b4791ad317643bc66d69b389e	6.63351	5.61888	1.66263	3.37952	0.000726123	0.00284359	D_0__Bacteria	D_1__Proteobacteria	D_2__Alphaproteobacteria	D_3__Rhodobacterales	D_4__Rhodobacteraceae	NA	NA
8234f8efc42477763a596779da7046f9	36.6456	5.65765	1.08456	5.21656	1.82281e-07	9.62126e-07	D_0__Bacteria	D_1__Proteobacteria	D_2__Alphaproteobacteria	D_3__Rhodobacterales	D_4__Rhodobacteraceae	NA	NA
1593f2f7daad0ccd90a7b6e852bae79b	23.0573	5.32671	1.70962	3.11573	0.00183491	0.00655169	D_0__Bacteria	D_1__Proteobacteria	D_2__Alphaproteobacteria	D_3__Rhodobacterales	D_4__Rhodobacteraceae	NA	NA
62c972f03315e871fa189e5e73418233	6.85878	6.80085	1.64028	4.14616	3.38104e-05	0.00016288	D_0__Bacteria	D_1__Proteobacteria	D_2__Alphaproteobacteria	D_3__Rhodobacterales	D_4__Rhodobacteraceae	D_5__Tropicimonas	NA
log2 fold change (MLE): Location Scar vs Distal
Wald test p-value: Location Scar vs Distal
DataFrame with 12125 rows and 6 columns

## Sheet: Sheet 2
	baseMean	log2FoldChange	lfcSE	stat	pvalue	padj	Rank1	Rank2	Rank3	Rank4	Rank5	Rank6	Rank7
1f17e33b7ad5d12af10b75f8af2d618d	13.2062	6.52746	1.44194	4.52686	5.9866e-06	4.84515e-05	D_0__Bacteria	D_1__Verrucomicrobia	D_2__Verrucomicrobiae	D_3__Opitutales	D_4__Puniceicoccaceae	D_5__Pelagicoccus	D_6__Pelagicoccus mobilis
7ff4d4493ba7862f80dccda203101d0d	83.9255	27.4557	1.48571	18.4798	3.00037e-76	9.10612e-74	D_0__Bacteria	D_1__Firmicutes	D_2__Clostridia	D_3__Clostridiales	D_4__Family XII	D_5__Fusibacter	NA
bb58125fe72ed6d2aa29756e994beb68	8.13633	6.613	1.95778	3.3778	0.000730676	0.00466863	D_0__Bacteria	D_1__Cyanobacteria	D_2__Oxyphotobacteria	D_3__Limnotrichales	D_4__Limnotrichaceae	D_5__Limnothrix	D_6__uncultured bacterium
dbfaf07fc212a3bcb21d36b798002c47	8.15955	24.3143	2.57972	9.42518	4.29372e-21	6.78806e-20	D_0__Bacteria	D_1__WPS-2	D_2__hydrothermal vent metagenome	D_3__hydrothermal vent metagenome	D_4__hydrothermal vent metagenome	D_5__hydrothermal vent metagenome	D_6__hydrothermal vent metagenome
9be674f9dcd0b9322e5e348f991616f6	7.83363	24.2798	2.04063	11.8982	1.2098e-32	3.05978e-31	D_0__Bacteria	D_1__Chloroflexi	D_2__Anaerolineae	D_3__SBR1031	D_4__A4b	D_5__uncultured organism	D_6__uncultured organism
c2d396ae948d4f99ca165246e379e3a8	243.671	9.04018	0.713489	12.6704	8.62852e-37	2.75658e-35	D_0__Bacteria	D_1__Verrucomicrobia	D_2__Verrucomicrobiae	D_3__Verrucomicrobiales	D_4__Rubritaleaceae	D_5__Rubritalea	NA
fe6898ea6ff7b07a7b9637bcf965817c	9.49994	7.18915	1.85295	3.87983	0.000104528	0.000737774	D_0__Bacteria	D_1__Verrucomicrobia	D_2__Verrucomicrobiae	D_3__Verrucomicrobiales	D_4__Rubritaleaceae	D_5__Rubritalea	D_6__uncultured bacterium
ec0091b9bc3baa732b86c0da1e23cba1	9.44355	7.18051	2.17489	3.30155	0.000961516	0.00595551	D_0__Bacteria	D_1__Proteobacteria	D_2__Deltaproteobacteria	D_3__Bdellovibrionales	D_4__Bdellovibrionaceae	D_5__OM27 clade	D_6__uncultured organism
3c6f3ff4aee52670cfcd64241626d097	15.8935	6.58417	1.54963	4.24886	2.14861e-05	0.000167206	D_0__Bacteria	D_1__Planctomycetes	D_2__Phycisphaerae	D_3__Phycisphaerales	D_4__Phycisphaeraceae	D_5__SM1A02	D_6__marine metagenome
2f40d42683ad8e6c9342a509bf40d441	17.2106	25.3669	2.20709	11.4933	1.42492e-30	3.32663e-29	D_0__Bacteria	D_1__Planctomycetes	D_2__Phycisphaerae	D_3__Phycisphaerales	D_4__Phycisphaeraceae	D_5__Phycisphaera	D_6__uncultured bacterium
0f742dd90a1d8a8e3f9bc20cd4b6b9be	271.415	7.40244	0.851832	8.69002	3.62364e-18	5.11523e-17	D_0__Bacteria	D_1__Planctomycetes	D_2__Phycisphaerae	D_3__Phycisphaerales	D_4__Phycisphaeraceae	D_5__Phycisphaera	D_6__uncultured Planctomycetales bacterium
e28aaa4e33acef04a942a1327f7cbed5	19.4649	25.5468	1.64022	15.5752	1.07337e-54	8.14423e-53	D_0__Bacteria	D_1__Planctomycetes	D_2__Phycisphaerae	D_3__Phycisphaerales	D_4__Phycisphaeraceae	D_5__Phycisphaera	D_6__uncultured organism
6e0a6d55a3c04252ac82fe5ac322e753	95.2877	5.31299	1.12879	4.70682	2.5161e-06	2.09215e-05	D_0__Bacteria	D_1__Planctomycetes	D_2__Phycisphaerae	D_3__Phycisphaerales	D_4__Phycisphaeraceae	D_5__Phycisphaera	D_6__uncultured organism
8ae48a5baadbb9dd08b0407fd83d7e11	15.5818	7.79994	1.60117	4.8714	1.10809e-06	9.47335e-06	D_0__Bacteria	D_1__Planctomycetes	D_2__Phycisphaerae	D_3__Phycisphaerales	D_4__Phycisphaeraceae	D_5__Phycisphaera	D_6__uncultured organism
1f8980135c20c80b821c9bf041ab9a0c	28.8847	25.9371	1.40905	18.4075	1.14398e-75	2.31465e-73	D_0__Bacteria	D_1__Planctomycetes	D_2__Phycisphaerae	D_3__Phycisphaerales	D_4__Phycisphaeraceae	D_5__Phycisphaera	NA
8b42d48e80fb078915be6319dc31baa4	477.948	10.6518	0.721506	14.7633	2.52662e-49	1.39424e-47	D_0__Bacteria	D_1__Planctomycetes	D_2__Phycisphaerae	D_3__Phycisphaerales	D_4__Phycisphaeraceae	D_5__Phycisphaera	NA
be82d3b645a92fbc50d7b88969996ac2	28.7425	6.35246	1.2408	5.11964	3.06116e-07	2.69293e-06	D_0__Bacteria	D_1__Planctomycetes	D_2__OM190	D_3__uncultured bacterium	D_4__uncultured bacterium	D_5__uncultured bacterium	D_6__uncultured bacterium
8c738168553b94a1713b69302653075b	17.7221	4.87821	1.07953	4.51882	6.21865e-06	4.96674e-05	D_0__Bacteria	D_1__Planctomycetes	D_2__OM190	D_3__marine metagenome	D_4__marine metagenome	D_5__marine metagenome	D_6__marine metagenome
185d530e8bf11c56df0576465efc1e96	23.9139	5.52012	1.53898	3.58687	0.000334668	0.00223235	D_0__Bacteria	D_1__Planctomycetes	D_2__OM190	NA	NA	NA	NA
971bf9dbf3266737f4a173f5347a4bd8	14.8335	25.167	2.08141	12.0913	1.17397e-33	3.2391e-32	D_0__Bacteria	D_1__Planctomycetes	D_2__Planctomycetacia	D_3__Pirellulales	D_4__Pirellulaceae	D_5__Blastopirellula	NA
c0e5f679b105e9e20d110869b0c28cb7	106.534	6.10122	0.785489	7.76742	8.0104e-15	1.05702e-13	D_0__Bacteria	D_1__Planctomycetes	D_2__Planctomycetacia	D_3__Pirellulales	D_4__Pirellulaceae	D_5__Pir4 lineage	D_6__planctomycete MS1399
6f9220d5c93b6294a16732ace05a4ac3	5.8936	5.24284	1.45295	3.6084	0.000308092	0.00207791	D_0__Bacteria	D_1__Planctomycetes	D_2__Planctomycetacia	D_3__Planctomycetales	D_4__Rubinisphaeraceae	D_5__Fuerstia	D_6__uncultured Planctomyces sp.
5706bbc78d7f84853191ee56b0002c50	176.702	3.31777	0.876867	3.78366	0.000154539	0.00107822	D_0__Bacteria	D_1__Bacteroidetes	D_2__Bacteroidia	D_3__Flavobacteriales	D_4__Flavobacteriaceae	D_5__Muricauda	NA
78f78e4f19a48b5dccba69111807b658	21.812	5.497	1.69994	3.23365	0.0012222	0.00734532	D_0__Bacteria	D_1__Bacteroidetes	D_2__Bacteroidia	D_3__Flavobacteriales	D_4__Flavobacteriaceae	D_5__Muricauda	D_6__Bacteroidetes bacterium JS5
e9d4edfed81a61ea9be7c6b6d6a7012e	40.4542	26.5747	1.68546	15.767	5.24785e-56	4.55064e-54	D_0__Bacteria	D_1__Bacteroidetes	D_2__Bacteroidia	D_3__Flavobacteriales	D_4__Flavobacteriaceae	D_5__Muricauda	NA
18e200d11496d8d9685e89912516de24	84.3313	5.48301	1.19523	4.58741	4.48785e-06	3.68125e-05	D_0__Bacteria	D_1__Bacteroidetes	D_2__Bacteroidia	D_3__Flavobacteriales	D_4__Flavobacteriaceae	D_5__Muricauda	D_6__Muricauda sp. EF1B-B200
cbe2e1dd209c734c7a1eea57e7dee055	52.2644	26.9336	1.86905	14.4103	4.45831e-47	2.25516e-45	D_0__Bacteria	D_1__Bacteroidetes	D_2__Bacteroidia	D_3__Flavobacteriales	D_4__Flavobacteriaceae	D_5__Muricauda	D_6__Muricauda sp. EF1B-B200
3b72f57ab4e326879ba9fae6390fdf6b	24.5865	7.76743	1.45336	5.34448	9.06764e-08	8.33948e-07	D_0__Bacteria	D_1__Bacteroidetes	D_2__Bacteroidia	D_3__Flavobacteriales	D_4__Flavobacteriaceae	NA	NA
16294ce784577620fbe28f3aa406ac20	68.2636	6.62901	1.65597	4.00309	6.25207e-05	0.00045723	D_0__Bacteria	D_1__Bacteroidetes	D_2__Bacteroidia	D_3__Flavobacteriales	D_4__Flavobacteriaceae	NA	NA
105b3d456925641d0164ce40eab5891e	47.0367	8.8861	1.55723	5.70634	1.15429e-08	1.14861e-07	D_0__Bacteria	D_1__Bacteroidetes	D_2__Bacteroidia	D_3__Flavobacteriales	D_4__Flavobacteriaceae	NA	NA
9f6a4d70c199ef257207fba4ec056a65	34.7021	26.2063	1.61141	16.2629	1.80886e-59	2.19596e-57	D_0__Bacteria	D_1__Bacteroidetes	D_2__Bacteroidia	D_3__Flavobacteriales	D_4__Flavobacteriaceae	D_5__Wenyingzhuangia	D_6__uncultured bacterium
e8bf31b646099e95d40012c476afc7c6	293.544	10.6146	1.66656	6.36915	1.90084e-10	2.177e-09	D_0__Bacteria	D_1__Bacteroidetes	D_2__Bacteroidia	D_3__Flavobacteriales	D_4__Flavobacteriaceae	D_5__Aquibacter	D_6__uncultured bacterium
f4490e06f5b71642f74d309cc63c98d5	624.218	12.7189	0.719036	17.6888	5.11806e-70	7.76665e-68	D_0__Bacteria	D_1__Bacteroidetes	D_2__Bacteroidia	D_3__Flavobacteriales	D_4__Flavobacteriaceae	NA	NA
5ae2821ec6830c832f38ec1a0bab1399	431.332	10.6327	0.853268	12.4612	1.21555e-35	3.68919e-34	D_0__Bacteria	D_1__Bacteroidetes	D_2__Bacteroidia	D_3__Flavobacteriales	D_4__Flavobacteriaceae	NA	NA
7c5e60527c6425ae14834c59efb5df46	31.3722	6.80786	1.17038	5.81679	5.99876e-09	6.27801e-08	D_0__Bacteria	D_1__Bacteroidetes	D_2__Bacteroidia	D_3__Flavobacteriales	D_4__Flavobacteriaceae	NA	NA
c42e3b7e239b391dee7ed54329d494f3	8.11603	5.04929	0.912573	5.53303	3.14752e-08	3.08153e-07	D_0__Bacteria	D_1__Bacteroidetes	D_2__Bacteroidia	D_3__Flavobacteriales	D_4__Flavobacteriaceae	NA	NA
c32d20191fd0e90dcb2a589c209ec03b	572.332	7.20167	1.37701	5.22993	1.69578e-07	1.51373e-06	D_0__Bacteria	D_1__Bacteroidetes	D_2__Bacteroidia	D_3__Flavobacteriales	D_4__Flavobacteriaceae	NA	NA
41c40841c756f8b0b73350b60c2e63fe	193.497	10.6596	1.24665	8.55063	1.22418e-17	1.68881e-16	D_0__Bacteria	D_1__Bacteroidetes	D_2__Bacteroidia	D_3__Flavobacteriales	D_4__Flavobacteriaceae	D_5__uncultured	D_6__Flavobacteriaceae bacterium HQA918
d72bf737703a4620e595b2a0b3710df2	86.2231	6.75126	1.33211	5.06811	4.01792e-07	3.48411e-06	D_0__Bacteria	D_1__Bacteroidetes	D_2__Bacteroidia	D_3__Flavobacteriales	D_4__Flavobacteriaceae	D_5__Spongiivirga	D_6__Formosa sp. F75058
3a882cd097ec93d925096584898f3e0c	128.757	10.9506	1.13909	9.61352	7.01131e-22	1.18219e-20	D_0__Bacteria	D_1__Bacteroidetes	D_2__Bacteroidia	D_3__Flavobacteriales	D_4__Flavobacteriaceae	D_5__Spongiivirga	D_6__uncultured Bacteroidetes bacterium
317d467eb7d9d43ba921fd4f6430b258	40.494	8.18598	1.38743	5.90011	3.63249e-09	3.86828e-08	D_0__Bacteria	D_1__Bacteroidetes	D_2__Bacteroidia	D_3__Cytophagales	D_4__Cyclobacteriaceae	D_5__Fabibacter	D_6__uncultured bacterium
53cbe40f844a1dbde5552073785565db	358.132	8.90686	1.19109	7.4779	7.55208e-14	9.35533e-13	D_0__Bacteria	D_1__Bacteroidetes	D_2__Bacteroidia	D_3__Flavobacteriales	D_4__Crocinitomicaceae	D_5__Salinirepens	NA
d2eb6071a7c6b493b217b5e074255d37	62.4924	25.1435	1.97129	12.7549	2.92875e-37	9.8764e-36	D_0__Bacteria	D_1__Bacteroidetes	D_2__Bacteroidia	D_3__Flavobacteriales	D_4__Crocinitomicaceae	D_5__Crocinitomix	NA
e890556663df6e7509756ab1a71a5a93	52.9103	12.9427	1.28653	10.0601	8.28742e-24	1.57202e-22	D_0__Bacteria	D_1__Bacteroidetes	D_2__Bacteroidia	D_3__Flavobacteriales	D_4__Crocinitomicaceae	D_5__Crocinitomix	D_6__uncultured bacterium
1a400d35cdbe6891daedc54d5c9dea9e	15.6854	25.2494	2.34009	10.7899	3.84032e-27	8.03819e-26	D_0__Bacteria	D_1__Bacteroidetes	D_2__Bacteroidia	D_3__Chitinophagales	D_4__Saprospiraceae	D_5__Aureispira	NA
ef4f33d7f5d624d60b110225ea36776f	9.46801	24.536	1.84715	13.2831	2.89972e-40	1.10008e-38	D_0__Bacteria	D_1__Proteobacteria	D_2__Deltaproteobacteria	D_3__Bdellovibrionales	D_4__Bdellovibrionaceae	D_5__Bdellovibrio	D_6__uncultured organism
c2a66942677ee5bfff301ce7d8b7f890	30.5751	6.56522	1.54816	4.24066	2.22863e-05	0.000171237	D_0__Bacteria	D_1__Proteobacteria	D_2__Deltaproteobacteria	D_3__Myxococcales	D_4__Sandaracinaceae	D_5__uncultured	D_6__uncultured delta proteobacterium
0df1facc7f040786309565705686c624	18.3774	25.4538	2.09048	12.1761	4.16957e-34	1.2052e-32	D_0__Bacteria	D_1__Proteobacteria	D_2__Deltaproteobacteria	D_3__Myxococcales	D_4__Nannocystaceae	D_5__uncultured	D_6__uncultured proteobacterium
90f9e1f829f0ee6cb674f1e510fec802	16.1373	23.659	2.62684	9.00664	2.12466e-19	3.07064e-18	D_0__Bacteria	D_1__Proteobacteria	D_2__Deltaproteobacteria	D_3__Myxococcales	D_4__Nannocystaceae	D_5__uncultured	NA
3381c525e46833853f16902bcb9ad3f1	22.4982	25.7436	1.73485	14.8391	8.18116e-50	4.96596e-48	D_0__Bacteria	D_1__Proteobacteria	D_2__Gammaproteobacteria	D_3__Gammaproteobacteria Incertae Sedis	D_4__Unknown Family	D_5__uncultured	D_6__uncultured bacterium
43cc09899c77f1cec0e8a805b5b629d8	5.17188	5.64346	1.75775	3.21061	0.00132452	0.00780566	D_0__Bacteria	D_1__Proteobacteria	D_2__Gammaproteobacteria	NA	NA	NA	NA
f9951340d4c6e5e4cce8b5cd983783b8	17.6561	25.4161	2.47975	10.2494	1.19027e-24	2.40832e-23	D_0__Bacteria	D_1__Proteobacteria	D_2__Gammaproteobacteria	NA	NA	NA	NA
c7726fab0938e70216af7b53eb92b6fb	28.6891	4.74841	1.41897	3.34638	0.00081874	0.00512346	D_0__Bacteria	D_1__Proteobacteria	D_2__Gammaproteobacteria	D_3__Arenicellales	D_4__Arenicellaceae	D_5__HTCC5015	D_6__uncultured bacterium
dacc6cebf9b9eed6da86d857a8f0ad87	381.676	5.21983	0.965789	5.40473	6.49071e-08	6.15604e-07	D_0__Bacteria	D_1__Proteobacteria	D_2__Gammaproteobacteria	D_3__Cellvibrionales	D_4__Porticoccaceae	D_5__Porticoccus	D_6__uncultured bacterium
d71f736ac34915b0c01969fe7ed11964	12.5121	24.8809	1.86732	13.3244	1.66959e-40	6.75627e-39	D_0__Bacteria	D_1__Proteobacteria	D_2__Gammaproteobacteria	D_3__Cellvibrionales	D_4__Cellvibrionaceae	D_5__Pseudoteredinibacter	D_6__uncultured bacterium
c4db404444bec605b02d323f67e5fac4	9.2654	23.7491	2.43198	9.76534	1.58586e-22	2.75033e-21	D_0__Bacteria	D_1__Proteobacteria	D_2__Gammaproteobacteria	D_3__Cellvibrionales	D_4__Microbulbiferaceae	D_5__Microbulbifer	NA
c11630cb8a1c71bbf30b6ef3897fd2c5	70.1023	8.49773	1.09848	7.73593	1.02653e-14	1.32576e-13	D_0__Bacteria	D_1__Proteobacteria	D_2__Gammaproteobacteria	D_3__MBAE14	NA	NA	NA
7f74ac60001762d62c3ff750130af9c0	15.1841	25.2053	1.78983	14.0825	4.86879e-45	2.27335e-43	D_0__Bacteria	D_1__Proteobacteria	D_2__Gammaproteobacteria	D_3__Alteromonadales	D_4__Alteromonadaceae	NA	NA
7625f3d71da3f8162d442f915d5b0890	18.231	4.59805	1.43417	3.20607	0.00134562	0.00785378	D_0__Bacteria	D_1__Proteobacteria	D_2__Gammaproteobacteria	D_3__KI89A clade	NA	NA	NA
8d6c1839f80721eee1719129d230b5bf	6.86383	6.72075	1.91891	3.50238	0.000461123	0.00304241	D_0__Bacteria	D_1__Proteobacteria	D_2__Gammaproteobacteria	D_3__Tenderiales	D_4__Tenderiaceae	D_5__Candidatus Tenderia	D_6__uncultured gamma proteobacterium
a99ec0c7507575fdc65506bd63475dc6	9.40335	6.59569	1.64503	4.00946	6.0859e-05	0.000450505	D_0__Bacteria	D_1__Epsilonbacteraeota	D_2__Campylobacteria	D_3__Campylobacterales	D_4__Arcobacteraceae	D_5__Arcobacter	D_6__Arcobacter sp. KTSW-4
709c16daa126911a9304d9359cf47a6d	22.5581	8.43719	1.32834	6.35166	2.13001e-10	2.39429e-09	D_0__Bacteria	D_1__Proteobacteria	D_2__Alphaproteobacteria	D_3__Rhodospirillales	D_4__Terasakiellaceae	D_5__uncultured	D_6__uncultured bacterium
ac976fa93767ee52ebd0af3f417fbf21	33.1749	5.35654	1.29432	4.13851	3.49574e-05	0.000265239	D_0__Bacteria	D_1__Proteobacteria	D_2__Alphaproteobacteria	D_3__Micavibrionales	D_4__Micavibrionaceae	D_5__uncultured	D_6__unidentified marine bacterioplankton
29c69b1b484cfb878c308a25288c0893	5.62555	23.816	2.40285	9.91158	3.70747e-23	6.61893e-22	D_0__Bacteria	D_1__Proteobacteria	D_2__Alphaproteobacteria	D_3__Micavibrionales	D_4__Micavibrionaceae	D_5__uncultured	D_6__uncultured bacterium
b0d94156bd92029e77919d47e174dfd9	66.7038	10.0016	1.09178	9.16076	5.15334e-20	7.62946e-19	D_0__Bacteria	D_1__Proteobacteria	D_2__Alphaproteobacteria	D_3__Micavibrionales	D_4__Micavibrionaceae	D_5__uncultured	D_6__uncultured organism
09300a6a947d54ef8d145c1875364c80	20.203	6.97456	1.73317	4.02416	5.71788e-05	0.000428488	D_0__Bacteria	D_1__Proteobacteria	D_2__Alphaproteobacteria	D_3__Micavibrionales	D_4__Micavibrionaceae	D_5__uncultured	D_6__uncultured bacterium
fe22805b7c7c8c128231282b3702f55a	123.716	28.1406	1.28183	21.9535	8.02334e-107	4.87017e-104	D_0__Bacteria	D_1__Proteobacteria	D_2__Alphaproteobacteria	D_3__Micavibrionales	NA	NA	NA
dd361249cf620a1a98e6c9497cfe657b	61.2181	9.8773	1.18392	8.34291	7.24852e-17	9.77745e-16	D_0__Bacteria	D_1__Proteobacteria	D_2__Alphaproteobacteria	D_3__Caulobacterales	D_4__Hyphomonadaceae	D_5__uncultured	D_6__uncultured bacterium
d9a416eaa159a1bf2a48f37be37f81a3	5.84968	6.49011	2.01557	3.21998	0.001282	0.00762915	D_0__Bacteria	D_1__Proteobacteria	D_2__Alphaproteobacteria	D_3__Sphingomonadales	D_4__Sphingomonadaceae	D_5__Erythrobacter	NA
9a8227a0cf8989709dd0678aafb08fdb	16.6719	7.99975	1.4936	5.35601	8.50783e-08	7.94501e-07	D_0__Bacteria	D_1__Proteobacteria	D_2__Alphaproteobacteria	D_3__Sphingomonadales	D_4__Sphingomonadaceae	NA	NA
750cae5d8706d8d8374f4cc41fff6218	45.4132	4.51686	1.38916	3.25151	0.00114795	0.00696808	D_0__Bacteria	D_1__Proteobacteria	D_2__Alphaproteobacteria	D_3__Rhodospirillales	D_4__Terasakiellaceae	D_5__Terasakiella	D_6__uncultured bacterium
3eedf82735fc5b9a0503db713868f263	16.713	8.00515	1.47839	5.41479	6.13624e-08	5.91222e-07	D_0__Bacteria	D_1__Proteobacteria	D_2__Alphaproteobacteria	D_3__Caulobacterales	D_4__Parvularculaceae	D_5__uncultured	NA
07b10030b5d363cf3b3c211308d11b31	80.9327	6.77135	0.897215	7.54708	4.45119e-14	5.62889e-13	D_0__Bacteria	D_1__Proteobacteria	D_2__Alphaproteobacteria	D_3__Kordiimonadales	D_4__Kordiimonadaceae	D_5__Kordiimonas	D_6__uncultured bacterium
96c84c646f096417d08f29b4528c1d24	20.7529	23.2644	1.81074	12.848	8.82793e-38	3.15209e-36	D_0__Bacteria	D_1__Proteobacteria	D_2__Alphaproteobacteria	D_3__Kordiimonadales	D_4__Kordiimonadaceae	D_5__Kordiimonas	D_6__uncultured bacterium
d18bfc86afb12fd0e45e439bd195a4b1	21.3795	24.7557	2.49403	9.92598	3.20931e-23	5.90319e-22	D_0__Bacteria	D_1__Proteobacteria	D_2__Alphaproteobacteria	D_3__Kordiimonadales	D_4__Kordiimonadaceae	D_5__Kordiimonas	NA
a60636156b624ddb32610576617432f7	4.85237	6.22143	1.70127	3.65694	0.000255244	0.00174082	D_0__Bacteria	D_1__Proteobacteria	D_2__Alphaproteobacteria	D_3__Kordiimonadales	D_4__Kordiimonadaceae	D_5__Kordiimonas	NA
c9e04313d82b0316c81ce0ef9c64a207	4.91762	5.37567	1.56134	3.44297	0.000575356	0.00375528	D_0__Bacteria	D_1__Proteobacteria	D_2__Alphaproteobacteria	D_3__Kordiimonadales	D_4__Kordiimonadaceae	D_5__Kordiimonas	D_6__uncultured Kordiimonas sp.
ad80e594287c23d4b862324f5534bad4	9.57051	24.5592	2.43688	10.0781	6.90244e-24	1.35154e-22	D_0__Bacteria	D_1__Proteobacteria	D_2__Alphaproteobacteria	D_3__Rhodobacterales	D_4__Rhodobacteraceae	D_5__Ruegeria	NA
e9c298b291ac422c187419a737f0a960	2785.97	5.55921	0.484848	11.4659	1.95738e-30	4.40048e-29	D_0__Bacteria	D_1__Proteobacteria	D_2__Alphaproteobacteria	D_3__Rhodobacterales	D_4__Rhodobacteraceae	D_5__Ruegeria	NA
a04bef69e7666b45df5f3a9acc92bf4f	576.932	11.4302	0.744336	15.3563	3.21562e-53	2.16876e-51	D_0__Bacteria	D_1__Proteobacteria	D_2__Alphaproteobacteria	D_3__Rhodobacterales	D_4__Rhodobacteraceae	NA	NA
ac1c4901a637dc89a62b466418e77283	18.271	6.5852	1.25646	5.24107	1.59652e-07	1.4464e-06	D_0__Bacteria	D_1__Proteobacteria	D_2__Alphaproteobacteria	D_3__Rhodobacterales	D_4__Rhodobacteraceae	NA	NA
41ca6ed42cf655834dc0e4ee41975351	49.3849	8.25979	0.734461	11.246	2.42199e-29	5.25053e-28	D_0__Bacteria	D_1__Proteobacteria	D_2__Alphaproteobacteria	D_3__Rhodobacterales	D_4__Rhodobacteraceae	NA	NA
9e581bf13953a073ea9824521995d382	11.3821	7.44952	1.22635	6.07453	1.24355e-09	1.37242e-08	D_0__Bacteria	D_1__Proteobacteria	D_2__Alphaproteobacteria	D_3__Rhodobacterales	D_4__Rhodobacteraceae	NA	NA
650b7bb902ad2c80ccc26010682dc0fc	81.8176	4.51114	1.13749	3.96586	7.31307e-05	0.000528457	D_0__Bacteria	D_1__Proteobacteria	D_2__Alphaproteobacteria	D_3__Rhodobacterales	D_4__Rhodobacteraceae	D_5__Roseovarius	NA
25ffc94eab07d2f435b60bdc8d3858d7	50.5363	8.8452	0.762016	11.6076	3.76949e-31	9.15233e-30	D_0__Bacteria	D_1__Proteobacteria	D_2__Alphaproteobacteria	D_3__Rhodobacterales	D_4__Rhodobacteraceae	D_5__Tropicibacter	D_6__Tropicibacter phthalicicus
8242024cc3994757ce01db997bab8d78	5.93011	4.72047	1.20819	3.90705	9.34285e-05	0.00066719	D_0__Bacteria	D_1__Proteobacteria	D_2__Alphaproteobacteria	NA	NA	NA	NA
64ea359be807564696b61be00ec196e9	14.2778	25.0256	1.55539	16.0896	3.01885e-58	3.05407e-56	D_0__Bacteria	D_1__Proteobacteria	D_2__Alphaproteobacteria	D_3__Rhodobacterales	D_4__Rhodobacteraceae	NA	NA
4833c23e0645ab3d9e30c5ad9a7aaefb	16.7857	4.84976	1.41779	3.42064	0.000624742	0.00403424	D_0__Bacteria	D_1__Proteobacteria	D_2__Alphaproteobacteria	D_3__Rhodobacterales	D_4__Rhodobacteraceae	NA	NA
c4bfab3991001a53b353b2eacc366e9a	101.518	4.45797	0.993302	4.48803	7.1885e-06	5.66678e-05	D_0__Bacteria	D_1__Proteobacteria	D_2__Alphaproteobacteria	NA	NA	NA	NA
87d1ae6fc6552e28784c5482ec8720ef	10.3445	24.6651	2.59584	9.50178	2.06328e-21	3.38489e-20	D_0__Bacteria	D_1__Proteobacteria	D_2__Alphaproteobacteria	D_3__Rhodospirillales	D_4__Magnetospiraceae	D_5__Magnetospira	NA
f5742006e498f5a25213cfd90d606b2e	6.76297	6.69992	1.82562	3.66993	0.000242614	0.00167348	D_0__Bacteria	D_1__Proteobacteria	D_2__Alphaproteobacteria	D_3__Rhodospirillales	D_4__Terasakiellaceae	D_5__uncultured	NA
bc50fc4485d94dff12364af2895970b5	15.1174	22.922	1.6364	14.0076	1.4015e-44	6.07652e-43	D_0__Bacteria	D_1__Proteobacteria	D_2__Alphaproteobacteria	D_3__Rhodospirillales	D_4__Terasakiellaceae	D_5__uncultured	D_6__Aestuariispira sp.
527ec522a525c70dd000c43b7133b6f6	15.226	7.87053	1.35411	5.81233	6.16084e-09	6.33835e-08	D_0__Bacteria	D_1__Proteobacteria	D_2__Alphaproteobacteria	D_3__Rhizobiales	D_4__Rhizobiaceae	NA	NA
d0b57007ed10aa2ec98dd906b8a126a9	45.4573	4.5084	1.42601	3.16154	0.00156935	0.00907235	D_0__Bacteria	D_1__Proteobacteria	D_2__Alphaproteobacteria	D_3__Rhizobiales	D_4__Rhizobiaceae	D_5__Cohaesibacter	D_6__uncultured bacterium
369b53850e793590b9ec3e434b8bfc06	267.697	6.2184	1.04846	5.93101	3.01082e-09	3.26351e-08	D_0__Bacteria	D_1__Proteobacteria	D_2__Alphaproteobacteria	D_3__Rhizobiales	D_4__Rhizobiaceae	D_5__Cohaesibacter	D_6__uncultured bacterium
d99c783f7db43300a861cb3ef3e35e7c	23.7733	8.45566	1.2341	6.85166	7.29962e-12	8.68797e-11	D_0__Bacteria	D_1__Proteobacteria	D_2__Alphaproteobacteria	D_3__Rhizobiales	D_4__Stappiaceae	D_5__Labrenzia	NA
d7e97069bec1c8eb4a5644533f906979	46.9394	4.202	0.865986	4.85228	1.22052e-06	1.02896e-05	D_0__Bacteria	D_1__Proteobacteria	D_2__Alphaproteobacteria	D_3__Rhizobiales	D_4__Stappiaceae	D_5__Labrenzia	NA
2be014c56bb5a7d449f50fb6a049315c	7.55363	24.2255	2.57075	9.42354	4.36135e-21	6.78806e-20	D_0__Bacteria	D_1__Proteobacteria	D_2__Alphaproteobacteria	D_3__Rhodobacterales	D_4__Rhodobacteraceae	NA	NA
891e6ecc8eeb9f154770443284595294	18.0201	7.40753	1.01514	7.29703	2.94189e-13	3.57146e-12	D_0__Bacteria	D_1__Proteobacteria	D_2__Alphaproteobacteria	D_3__Rhodobacterales	D_4__Rhodobacteraceae	NA	NA
d5d504ca2ad08c909691315151d3e4a8	8.75946	24.4183	2.05079	11.9068	1.09129e-32	2.88006e-31	D_0__Bacteria	D_1__Proteobacteria	D_2__Alphaproteobacteria	D_3__Rhodobacterales	D_4__Rhodobacteraceae	NA	NA
00c52047185a00b8de6c1e27adaf2f04	2.13398	5.0292	1.50261	3.34698	0.000816962	0.00512346	D_0__Bacteria	D_1__Proteobacteria	D_2__Alphaproteobacteria	D_3__Rhodobacterales	D_4__Rhodobacteraceae	NA	NA
c78b984b21c0335f4ad187140022aed1	352.761	6.27627	0.682166	9.20051	3.5625e-20	5.40609e-19	D_0__Bacteria	D_1__Proteobacteria	D_2__Alphaproteobacteria	D_3__Rhodobacterales	D_4__Rhodobacteraceae	D_5__Shimia	D_6__uncultured bacterium
977222368bda6136eb8c48e518825d00	2.01285	4.4014	1.34788	3.26542	0.00109303	0.00670172	D_0__Bacteria	D_1__Proteobacteria	D_2__Alphaproteobacteria	D_3__Rhizobiales	D_4__Rhizobiaceae	NA	NA
9249e39342146de8117887754d03723f	19.9265	8.25723	1.44543	5.71267	1.1122e-08	1.12517e-07	D_0__Bacteria	D_1__Proteobacteria	D_2__Alphaproteobacteria	D_3__Rhodobacterales	D_4__Rhodobacteraceae	NA	NA
85236503497ce06ad07000ce193d6c0d	44.6634	5.89726	0.883667	6.67362	2.49564e-11	2.91317e-10	D_0__Bacteria	D_1__Proteobacteria	D_2__Alphaproteobacteria	D_3__Rhodobacterales	D_4__Rhodobacteraceae	NA	NA
log2 fold change (MLE): Location Scar vs Basal
Wald test p-value: Location Scar vs Basal
DataFrame with 12125 rows and 6 columns

## Sheet: Sheet 3
	baseMean	log2FoldChange	lfcSE	stat	pvalue	padj	Rank1	Rank2	Rank3	Rank4	Rank5	Rank6	Rank7
07db7e8d8ae4aa42bc3379d577cc6849	15.4226	-25.1442	1.87593	-13.4036	5.76068e-41	1.16558e-38	D_0__Bacteria	D_1__Spirochaetes	D_2__Spirochaetia	D_3__Spirochaetales	D_4__Spirochaetaceae	D_5__Spirochaeta 2	D_6__Spirochaeta halophila
5223954dcc4eb9fccf34b2d35feeda8a	26.0644	-8.21298	1.24329	-6.60584	3.95265e-11	1.99938e-09	D_0__Bacteria	D_1__Firmicutes	D_2__Clostridia	D_3__Clostridiales	D_4__Family XII	D_5__Fusibacter	NA
8b94b03b25b31ac43c0d317f6ee8d8fa	14.6166	-25.6096	2.16531	-11.8272	2.82309e-32	2.44802e-30	D_0__Bacteria	D_1__Firmicutes	D_2__Clostridia	D_3__Clostridiales	D_4__Clostridiaceae 4	D_5__Paramaledivibacter	D_6__uncultured bacterium
912ede97a4051f29e6a5bb2cbc2d4735	18.5331	-25.5273	1.46015	-17.4827	1.94201e-68	1.1788e-65	D_0__Bacteria	D_1__Firmicutes	D_2__Clostridia	D_3__Clostridiales	D_4__MAT-CR-H4-C10	D_5__uncultured bacterium	D_6__uncultured bacterium
7b24dbe6702412d68caae7b3deae2098	43.0307	-27.0542	1.72122	-15.718	1.13813e-55	3.45422e-53	D_0__Bacteria	D_1__Bacteroidetes	D_2__Bacteroidia	D_3__Flavobacteriales	D_4__Flavobacteriaceae	D_5__Muricauda	NA
f0048ee6cdc860978234a5fac99a22b8	11.27	-25.2454	2.03867	-12.3833	3.21811e-35	3.90679e-33	D_0__Bacteria	D_1__Bacteroidetes	D_2__Bacteroidia	D_3__Flavobacteriales	D_4__Flavobacteriaceae	D_5__Muricauda	D_6__uncultured bacterium
d81415464a8cdaf13c2cd93f5d4b94f1	66.2451	4.41495	1.01377	4.35499	1.33076e-05	0.000576978	D_0__Bacteria	D_1__Bacteroidetes	D_2__Bacteroidia	D_3__Flavobacteriales	D_4__Flavobacteriaceae	D_5__Tenacibaculum	NA
e9fa2cf90115d4855edadad759e49a46	9.70824	-25.0277	2.25864	-11.0809	1.55344e-28	1.17867e-26	D_0__Bacteria	D_1__Bacteroidetes	D_2__Bacteroidia	D_3__Cytophagales	D_4__Amoebophilaceae	D_5__uncultured	D_6__uncultured Sphingobacteriales bacterium
af9d1fa3f49dbf612bd27fcb59d1a79d	5.36497	-5.9899	1.55908	-3.84195	0.00012206	0.00463066	D_0__Bacteria	D_1__Bacteroidetes	D_2__Bacteroidia	D_3__Cytophagales	D_4__Cyclobacteriaceae	D_5__uncultured	D_6__uncultured Flammeovirgaceae bacterium
03f5aba51a740f8083265f088acf8bbd	7.91754	-6.55113	1.7355	-3.77478	0.000160146	0.00571815	D_0__Bacteria	D_1__Proteobacteria	D_2__Deltaproteobacteria	D_3__Desulfobacterales	D_4__Desulfobacteraceae	D_5__Desulfobacter	NA
69861ef130cb95b683cb9c1cc7a3ed85	37.1078	-26.873	2.13497	-12.5871	2.4876e-36	3.77493e-34	D_0__Bacteria	D_1__Proteobacteria	D_2__Deltaproteobacteria	D_3__Desulfobacterales	D_4__Desulfobulbaceae	D_5__Desulforhopalus	D_6__uncultured bacterium
adebfc7e6a690f52e88f0bdcb620e045	23.5297	-26.2529	2.44829	-10.7229	7.94472e-27	4.82245e-25	D_0__Bacteria	D_1__Proteobacteria	D_2__Gammaproteobacteria	D_3__Chromatiales	D_4__Chromatiaceae	D_5__Marichromatium	NA
79a9e4f6725566a691dac3fd090f46e5	22.024	-8.14108	1.40958	-5.77553	7.67115e-09	3.58184e-07	D_0__Bacteria	D_1__Proteobacteria	D_2__Deltaproteobacteria	D_3__Desulfovibrionales	D_4__Desulfovibrionaceae	D_5__Desulfovibrio	D_6__Desulfovibrio sp. BlaC1
188ce3d163726d576e6bb057582b4713	28.1146	-26.5037	2.46307	-10.7605	5.29071e-27	3.56829e-25	D_0__Bacteria	D_1__Proteobacteria	D_2__Alphaproteobacteria	D_3__Caulobacterales	D_4__Hyphomonadaceae	D_5__uncultured	D_6__uncultured organism
fce21164aaf9ba0c44c9e3ca3c0d3cac	52.5963	-7.62221	0.903518	-8.43614	3.27992e-17	1.80992e-15	D_0__Bacteria	D_1__Proteobacteria	D_2__Alphaproteobacteria	D_3__Caulobacterales	D_4__Parvularculaceae	D_5__Parvularcula	NA
e9c298b291ac422c187419a737f0a960	104.882	-1.99096	0.53356	-3.73147	0.000190367	0.00641958	D_0__Bacteria	D_1__Proteobacteria	D_2__Alphaproteobacteria	D_3__Rhodobacterales	D_4__Rhodobacteraceae	D_5__Ruegeria	NA
666067933366fada59b9d6d8be7ff47f	9.44556	-6.6829	1.68474	-3.96673	7.28646e-05	0.00294859	D_0__Bacteria	D_1__Proteobacteria	D_2__Alphaproteobacteria	D_3__Rhodobacterales	D_4__Rhodobacteraceae	NA	NA
9c53da48bace3a0a4cbeb2a79b46791c	52.5795	-5.23201	1.4488	-3.61128	0.000304694	0.00973416	D_0__Bacteria	D_1__Proteobacteria	D_2__Alphaproteobacteria	D_3__Rhodobacterales	D_4__Rhodobacteraceae	NA	NA
77bb562d6a9a1e1161356acfc6b088a1	8.98192	-24.9395	2.02207	-12.3337	5.96625e-35	6.03585e-33	D_0__Bacteria	D_1__Proteobacteria	D_2__Alphaproteobacteria	D_3__Rhodobacterales	D_4__Rhodobacteraceae	D_5__Tropicimonas	NA
log2 fold change (MLE): Location Distal vs Basal
Wald test p-value: Location Distal vs Basal
DataFrame with 12125 rows and 6 columns
